# Supplementary material for: A method for predicting protein complex in dynamic PPI networks
Source: BMC Bioinformatics. 2016 Jul 25;17(Suppl 7):229. doi: 10.1186/s12859-016-1101-y (PMC4965712; doi:10.1186/s12859-016-1101-y)
Supplement: Additional file 3: — GSE3431 gene expression data. (TXT 4397 kb) [file 12859_2016_1101_MOESM3_ESM.txt]

8778_at  YNR066C  0.091940984  0.06936416  0.147559598  0.12710911  0.089786761  0.137254909  0.179848313  0.131661445  0.076271191  0.115470856  0.142694071  0.094416246  0.136624575  0.095454544  0.156884864  0.103881285  0.060200669  0.022448979  0.091001004  0.134989202  0.060571428  0.058702365  0.054721028  0.080436945  0.085470088  0.068639055  0.130090505  0.033468559  0.051652893  0.036764707  0.068057083  0.076637819  0.124175832  0.057086617  0.109201208  0.071576759
4943_at  YGR062C  4.208853245  2.323699474  2.250851393  2.210348845  2.277216673  2.209150314  2.470205784  2.342737675  2.561743498  7.152466774  7.094748974  3.190862656  4.528128624  2.398863792  2.186230183  2.506849527  2.315495968  2.019387722  2.258847237  2.623110056  4.101714134  5.419155598  4.605150223  3.831181765  5.637362957  3.163313389  1.863122225  1.504056931  1.688016415  2.015756369  2.513721228  2.203955412  5.227472782  4.139763832  3.558139324  3.717842102
5084_at  YGL068W  16.02383614  6.926011086  2.567536831  1.7840271  1.679012537  1.430283308  1.23726964  1.916405439  2.182808876  9.637892723  15.90068531  12.72487354  14.01033401  5.898863316  2.804740429  2.294520617  1.894091368  1.994897962  1.572295189  1.935205102  4.67885685  10.53450012  12.67167377  10.45680237  19.06593513  9.015384674  2.337104082  1.927991986  1.835743785  1.779411793  1.795828938  1.479604363  5.596703529  9.035432816  11.39029312  11.56431484
8846_at  YNL003C  0.58796823  1.264739871  0.94892168  1.249718785  1.327721715  1.022875786  0.685807109  0.510971785  0.577481866  0.484304965  0.539954364  0.65989846  1.2365098  1.543181896  1.338600397  1.32876718  0.775919735  0.887755096  0.512638986  0.282937378  0.767999947  0.485066921  0.670600832  0.854021847  0.916971922  0.902958632  0.980769217  0.813387454  0.852272689  1.075630307  0.410537899  0.510506749  0.535164833  0.550196886  0.694640994  0.81224066
7140_at  YBR230C  32.02951431  50.93757248  50.29058075  47.1957283  34.46352386  35.48910522  32.20259857  29.20376205  7.623486996  19.2612114  17.22830963  14.15228367  33.12858963  50.12840652  48.53611374  47.04794312  46.97212982  29.39489746  28.3235569  17.06587601  25.72456932  15.7033987  16.84334755  17.4160881  41.44810867  61.72662735  50.63687515  32.56998062  32.75103378  30.98739624  30.58726692  12.54140854  23.47362709  13.10433102  11.97168827  15.43983364
3115_at  Found  0.657207727  0.305202305  0.306469917  0.211473554  0.310886681  0.331154674  0.413867801  0.468129575  0.267554492  0.519058287  0.342465758  0.091370553  0.623421371  0.265909106  0.125282168  0.547945201  0.53511703  0.159183681  0.499494433  0.140388772  0.404571444  0.195674554  0.080472104  0.231380329  0.442002445  0.200000003  0.192307696  0.078093305  0.352272719  0.211134464  0.190998912  0.247218773  0.136263728  0.345472425  0.173913047  0.136929452
5119_at  YGL123W  32.11804962  16.60577965  24.99659348  23.9370079  28.92255974  25.43246078  28.57204628  32.75862122  55.99516296  50.83408356  51.13356018  34.12487411  32.32262039  17.12727356  27.28329659  22.18150711  20.88628769  24.49285698  25.57937241  34.22677994  33.33599854  31.71781731  36.56759644  28.55412102  44.76556778  17.12781143  19.99094963  21.824543  22.67355347  26.52626228  34.12184525  46.15574646  38.35824203  29.44488335  29.60970497  33.06431198
8479_at  YOR096W  10.52440453  9.293642044  13.99091911  21.97750473  25.14702797  22.36056519  25.56988144  23.36990738  44.81719208  39.59193039  23.50913239  27.61725807  25.5487957  10.62727356  21.05078888  24.29338074  20.79375648  19.34795761  17.78462982  31.27321625  35.60342789  26.93923759  28.79828262  21.25322723  21.80586052  7.64615345  19.38235283  13.10953426  16.28305626  21.33823586  29.11306381  36.33250809  33.90219879  26.25590706  27.43781471  25.04253006
8571_at  YOL036W  2.743473291  4.559537411  5.148694992  5.309336662  4.931537628  4.395424843  4.905741692  4.677115917  5.749394894  4.215246677  3.317351818  3.770558119  4.238806248  4.481818199  5.225733757  4.849315166  5.630992413  4.485714436  3.940343618  3.511879206  5.253714561  3.362512827  4.25  3.252234459  2.636141539  5.263905048  5.688914299  3.801217079  3.803719044  4.051470757  4.647640228  4.782447338  4.391209126  3.430118084  3.618806601  3.647302866
10737_at  YKL181W  9.26560688  6.313294411  9.686719894  8.762655258  9.767677307  9.604575157  10.56446266  13.44723129  27.94067764  13.18834209  10.45319653  10.89035416  10.97703838  7.337500572  6.82957077  3.944063902  8.77926445  7.103060722  9.195146561  19.63607025  14.20685673  10.04016495  10.07081509  9.528302193  9.551892281  5.972781181  8.975113869  7.055781364  7.936983109  9.0  8.664105415  28.05067825  14.57692337  8.528543472  8.504549026  9.33921051
5322_at  YFR025C  2.875141859  1.613872886  1.650397182  1.427446604  1.629629612  1.675381303  1.886240482  1.875653148  1.496368051  3.348654985  2.979452133  2.322842598  3.179104567  1.712499976  1.718961596  1.942922354  1.318840623  1.75612247  1.732052565  1.995680332  2.747428417  2.738413811  2.290772438  2.678252459  3.534798622  2.640236855  1.626696944  1.4290061  1.419421434  1.65756309  2.140505075  1.859085083  2.790109873  2.06594491  2.314458847  2.6597507
2756_at  Found  0.498297423  0.583815038  0.627695799  0.294713169  0.349046022  0.246187374  0.254604548  0.382445127  0.539951563  0.352017939  0.509132385  0.273096442  0.442020684  0.304545462  0.373589128  0.178082198  0.400222987  0.216326535  0.25075832  0.264578819  0.26057142  0.329557151  0.447424889  0.287984103  0.71306473  0.479289949  0.394796401  0.242393523  0.208677694  0.27415967  0.367727786  0.269468457  0.194505513  0.251968503  0.261880666  0.314315319
4317_at  YHR204W  1.17593646  1.101734161  0.737797976  1.016872883  0.79573518  1.321350813  1.387865663  1.300940514  2.337772608  2.584080935  2.30479455  1.368527889  1.297359467  0.904545486  1.182844281  1.168949842  1.211817145  1.209183693  1.084934235  1.59287262  1.546285748  2.011328459  1.811158776  1.412115216  1.824175835  1.146745563  0.987556636  0.967545688  1.197314024  1.182773113  1.59055984  2.184177876  2.028571606  1.531496167  1.285136461  1.343360901
2388_s_at  Found  0.095346197  0.067052022  0.044267878  0.075365581  0.015712682  0.138344228  0.037919827  0.081504703  0.061743341  0.086322874  0.031963471  0.071065992  0.115958676  0.105681822  0.113995485  0.121004574  0.042363435  0.092857145  0.046511624  0.022678185  0.075428568  0.065911435  0.133047208  0.04568024  0.08791209  0.034319527  0.097285077  0.015212983  0.053719006  0.037815128  0.082327113  0.009888751  0.11978022  0.099409454  0.093023248  0.119294599
6650_at  YDL170W  2.25879693  2.6092484  3.070374489  2.944881916  3.586981058  3.716775656  3.771397591  3.878787994  3.950363159  1.817264676  2.75  1.84670043  2.515499592  2.307954788  3.158013344  3.375571012  3.982162952  3.216326475  4.077856064  4.653347492  2.420571327  1.915550947  2.127682447  2.290963173  2.686202765  3.633136034  3.481900454  2.385395527  2.819214821  3.159663916  4.626783848  5.313967705  1.635164857  1.533464551  2.006066561  2.154564142
9945_at  YLR366W  0.030646993  0.043930635  0.071509652  0.084364459  0.062850729  0.063180827  0.052004334  0.014629049  0.196125925  0.041479822  0.09589041  0.053807106  0.043628015  0.097727276  0.056433409  0.022831051  0.161649942  0.040816326  0.043478262  0.031317495  0.075428568  0.042224508  0.076180257  0.0387289  0.024420025  0.09349113  0.091628969  0.041582152  0.05268595  0.056722693  0.064764  0.055624224  0.03846154  0.039370079  0.0091001  0.063278005
11058_at  YJL054W  2.40181613  1.658959508  1.396140814  1.536558032  1.476992249  1.0958606  1.40736711  1.477533937  2.061743498  1.750000119  2.351598263  1.882233381  2.074626923  1.769318223  1.176072121  1.174657583  1.290969968  1.281632662  1.209302306  1.979481697  2.681142807  2.360453129  2.493562222  2.080436945  2.663003683  1.472189426  1.579185605  1.256592393  1.370867729  1.115546227  1.520307422  2.014832973  2.237362862  2.186023712  2.544994831  2.362033129
10124_at  YLR189C  2.770715237  3.042774677  3.192962408  3.256468058  3.551066399  3.263616562  3.180931568  3.15673995  1.22518158  1.5795964  2.146118879  2.320812225  2.850746393  2.579545498  3.126410723  2.681506872  2.045707941  2.611224413  2.841253757  2.168466568  1.810285568  1.909371734  2.023605108  2.210526466  2.667887688  2.260354996  3.018099546  3.209939241  3.267561913  3.422268867  2.225027561  1.442521572  1.807692409  1.733267784  1.894843102  2.135891914
5272_at  YGL241W  1.297389388  1.497109771  0.532349646  0.98987627  1.031425476  1.020697117  0.612134337  0.995820343  1.101694942  1.439461946  1.025114179  1.46802032  0.618829012  1.445454597  0.975169301  1.270547986  0.7892977  1.083673358  0.85743171  0.636069119  1.101714253  1.165808439  1.141630888  1.582919478  0.739926755  0.956213057  1.177601814  1.474645019  1.454545498  1.378151298  0.626783729  0.878862739  1.152747273  1.622047305  1.469160676  1.558091164
3452_f_at  YCRCDELTA6  3.982973814  3.819653034  3.179341793  2.788526535  3.968575001  2.871459723  2.877573013  2.924764872  3.463680506  3.719731092  4.601598263  4.041624546  3.097589016  3.755681992  4.556433678  3.681506872  3.652173996  4.321428299  3.759352684  1.981641412  0.772571385  3.239958763  3.625536442  1.970208526  5.294261456  4.333727837  2.15837121  4.275862217  4.094007969  4.389706135  4.059275627  4.004944324  2.78791213  4.343503952  3.751263618  3.476140976
10471_at  YKR092C  1.338252068  1.794219613  1.887627721  2.030371189  2.13243556  1.967320323  2.739978075  3.518286467  17.36077499  1.821748972  1.796803594  2.016243696  1.932261944  1.856818199  1.899548531  1.381278515  2.044593096  1.634693861  2.499494314  11.94060421  2.084571362  1.725025654  2.412017107  2.429990053  1.693528652  1.951479197  2.096153975  1.237322569  1.244834661  1.60084033  2.144895792  18.52410316  2.014285803  1.329724431  2.212335587  1.940871358
5036_at  YGL026C  15.30306435  11.42774582  16.0510788  16.52530861  21.12121391  21.01742935  22.99349976  22.17450523  22.93583679  17.24327469  20.89383698  15.9695425  16.07118416  11.54772758  18.09255028  14.5616436  17.1404686  17.91020393  20.00303268  18.34773254  15.92342854  15.16374874  18.9495697  14.43892765  19.19658089  13.86035442  10.68099594  13.17850018  14.13223076  18.38235283  25.94840813  28.35105133  15.27032948  13.50295258  14.8715868  16.67115974
2349_s_at  Found  0.019296255  0.080924854  0.097616352  0.008998876  0.013468015  0.023965143  0.14084506  0.113897592  0.066585958  0.013452916  0.098173521  0.047715735  0.043628015  0.13636364  0.006772009  0.124429218  0.005574136  0.02142857  0.079878666  0.106911443  0.073142856  0.110195667  0.087982833  0.035749752  0.124542125  0.004733728  0.134615377  0.042596348  0.073347107  0.021008404  0.030735455  0.079110011  0.014285714  0.010826772  0.027300302  0.052904561
9373_at  YMR234W  0.351872861  0.396531761  0.315550506  0.492688417  0.454545468  0.4379085  0.397616446  0.637408555  1.023002386  0.532511234  0.337899566  0.552284241  0.33754307  0.506818175  0.453724593  0.449771702  0.356744707  0.458163261  0.420626849  0.848812103  0.508571446  0.513903201  0.477467805  0.522343576  0.379731387  0.415384591  0.424208164  0.548681557  0.533057809  0.287815124  0.527991235  0.92830646  0.459340662  0.454724401  0.523761332  0.480290413
4304_f_at  non-annotated  0.094211124  0.030057801  0.061293986  0.044994377  0.01234568  0.040305011  0.062838569  0.088819228  0.180387408  0.257847548  0.118721463  0.159390852  0.096440874  0.072727278  0.06433408  0.076484017  0.100334451  0.04285714  0.076845296  0.076673865  0.069714285  0.094747677  0.101931334  0.064548165  0.095238097  0.056804735  0.004524887  0.072008118  0.104338847  0.117647059  0.088913292  0.087762661  0.140659347  0.22342521  0.083923154  0.079875514
10936_at  YJR097W  0.623155534  0.339884371  0.55618614  0.780652463  0.70145905  0.839869261  0.667388916  1.77847445  4.374092102  0.965246677  1.368721485  1.387817144  0.685419083  0.554545462  0.420993209  0.444063962  0.742474914  0.966326475  1.088978648  3.326133966  0.621714294  1.041194558  1.071888447  1.215491652  0.678876698  0.469822496  0.728506804  0.834685683  1.075413227  1.38340342  0.97694844  5.044499397  1.024175763  1.072834611  0.872598588  0.939833939
6345_at  YDR154C  39.54597092  52.03352356  54.15323257  49.278965  53.85971069  47.02832413  41.56337738  42.84639359  29.05811119  45.97982025  47.1289978  36.10761261  41.8771553  45.34204865  50.16478729  56.51940918  56.15607834  40.49897766  38.55308151  39.82613373  37.82628632  37.46755981  40.70600891  34.6484642  49.73748398  54.21064758  55.05316925  40.88539886  44.13636017  44.19748306  43.09220886  43.16810608  40.06593323  34.86909485  35.97472  36.14003754
5618_at  YER089C  3.326901436  2.737572193  3.767309904  4.269966602  4.60718298  4.259259224  3.581798315  3.342737675  5.44067812  4.600896835  5.66324234  4.334010124  5.425947666  3.747727156  3.220090151  4.45662117  3.19175005  3.891836643  3.070778608  4.207343578  5.102857113  4.592172623  5.497854233  4.757696152  4.731379986  3.61893487  2.691176414  3.498986006  3.635330439  3.436975002  4.908891678  5.452410221  5.828571796  4.317913532  4.784630775  4.781119823
3722_s_at  YLRWTY2-1  7.607264519  7.920230865  5.474460602  8.427447319  9.955106735  10.74727631  11.52221012  8.616509438  6.445520878  7.04035902  7.866438389  5.419289112  10.26750946  7.968182087  10.17945862  12.3789959  11.10144901  10.19999981  9.919109344  7.605831146  4.123428345  8.246137619  9.956008911  5.555114746  12.67765617  9.092308044  4.208144665  7.058824062  8.573347092  8.394958496  11.60592842  5.268232346  7.057143211  7.524606228  6.105156422  5.597509861
10964_at  YJR080C  5.757094383  4.846242905  2.898978472  2.746906757  2.16835022  1.837690592  1.981581688  2.182862997  1.594431043  3.304932833  4.402968407  4.040608883  5.84730196  5.117045403  2.935665846  2.383561611  2.360089064  1.840816259  1.701718807  2.217062712  5.294857025  5.032955647  5.417381763  5.004965305  6.092796326  3.590532541  2.559954882  1.845841885  2.053719044  1.675420165  2.32930851  1.961681008  5.456044197  5.000984192  5.450960159  5.979252815
3695_f_at  TR(UCU)M2  0.062429059  0.05202312  0.048808176  0.125984251  0.105499439  0.032679737  0.08884073  0.148380354  0.204600483  0.265695095  0.148401827  0.147208124  0.113662459  0.082954548  0.054176074  0.109589048  0.110367887  0.083673462  0.058645096  0.15550755  0.117714286  0.05252317  0.050429184  0.062562071  0.117216125  0.191715986  0.098416291  0.09939149  0.15289256  0.185924381  0.212952808  0.395550042  0.198901102  0.093503937  0.0728008  0.101659745
3630_at  YOLCDELTA1  0.001135074  0.001156069  0.0  0.005624297  0.003367004  0.002178649  0.001083424  0.002089864  0.018159807  0.001121076  0.009132421  0.002030457  0.002296211  0.023863636  0.003386005  0.0  0.002229654  0.0  0.001011122  0.01511879  0.001142857  0.001029866  0.0  0.0  0.037851036  0.024852071  0.001131222  0.001014199  0.010330578  0.00210084  0.003293085  0.0  0.001098901  0.0  0.002022245  0.001037344
8248_at  YOR311C  2.811577797  3.310982466  3.331441641  3.868391514  4.471380711  4.244008541  4.477789402  4.714733601  7.920097351  3.826233149  3.149543285  3.783756495  3.797933578  3.12954545  3.652370214  3.634703159  3.257525206  3.294897795  3.466127157  5.400648117  5.617142677  4.121524334  4.342274666  3.915590763  2.261294365  1.936094761  3.337104082  3.216024637  2.64359498  3.480041981  4.41053772  6.851668358  3.591208696  4.218503952  4.405459881  3.606846333
11227_at  YJL199C  3.192962408  3.419652939  2.491487026  3.193475723  3.025813818  2.806100368  3.366197109  2.646813154  0.83292985  1.667040467  1.628995419  1.373604059  2.761194229  4.044318199  3.351015568  3.371004581  3.978818178  2.390816212  2.514661074  1.915766716  2.13142848  1.579814553  1.361588001  1.468718886  2.239316225  3.986982346  3.608597279  2.594320536  3.232437849  3.308823586  2.644346952  1.352286696  1.9043957  1.387795329  1.059656143  1.337136745
8543_at  YOR025W  0.375709414  0.439306349  0.71169126  0.635545552  0.379349053  0.29193899  0.205850482  0.135841176  0.170702189  0.141255617  0.297945201  0.461928934  0.685419083  0.727272749  0.770880401  0.557077646  0.259754717  0.346938759  0.286147594  0.130669549  0.166857138  0.267765194  0.188841209  0.572989106  0.405372411  0.598816574  0.785067916  0.660243452  0.386363655  0.292016804  0.190998912  0.0803461  0.272527456  0.249015734  0.492416561  0.60995847
7485_at  YBL101C  4.421112537  5.372254372  5.976163387  5.877390385  4.24691391  6.870370388  7.880823135  6.556949139  2.211864471  3.09417057  3.239726067  1.8081218  4.36739397  4.109091282  5.441309452  5.159817219  6.760312557  5.07244873  6.924165249  4.402807713  4.804571152  2.749742508  2.156652451  2.847070694  5.420024395  7.949112892  7.596154213  4.754563808  4.580578327  5.740546227  6.788145542  2.928306341  3.705494642  2.437992096  2.037411451  2.492738485
8988_at  YNL134C  2.578887701  3.865895748  6.892168045  8.880764961  10.75982094  10.87690639  11.17443085  9.983281136  2.950363159  4.068385601  5.581050396  5.773603916  6.339839935  4.50113678  6.65688467  7.355022907  8.530657768  12.34183693  10.5106163  4.526998043  4.147428513  5.447991848  6.525751114  4.650446892  4.391941547  6.018935204  6.640271664  7.512170792  8.188015938  10.73529434  10.42041779  3.176761389  5.819779873  5.429133415  6.587461948  6.678422928
7595_at  YPR152C  0.460839927  0.719075143  0.887627661  0.861642301  0.997755408  0.896514177  1.09642458  0.996865213  0.6682809  0.474215269  0.452054799  0.544162393  0.722158492  0.659090936  0.900677204  1.126712322  0.978818297  0.705102026  0.822042465  1.59611237  0.656000018  0.36869204  0.463519335  0.569016874  0.799755812  0.785798848  1.074660659  0.702839792  0.879132211  0.892857194  1.173435807  2.032138348  0.462637365  0.411417305  0.438827097  0.498962611
8789_s_at  YNL239W  7.255391598  11.8046236  9.221340179  8.043869019  7.232323647  6.290849686  5.486456871  5.562173367  1.277239799  1.998879075  2.747716904  3.406091213  6.369690418  10.78522778  6.190744877  6.978310585  6.288740158  5.893877029  5.73913002  4.346652031  2.039999962  3.079299688  4.068669796  3.719960451  5.410256386  12.78343201  7.57013607  7.735294819  6.253098965  4.421218395  6.009879589  4.059332371  2.83186841  3.443897486  4.331647873  5.451244354
10304_at  YLR050C  6.34392786  3.783814907  3.48581171  4.509561539  4.510662079  4.009803772  4.82665205  2.887147188  2.915254354  7.16479826  6.133561611  5.782740593  5.734787941  3.689773083  2.648984194  4.573059559  4.727982044  3.31632638  3.742163658  4.049675941  5.574856758  5.704428673  5.657725334  4.448858261  5.880342007  5.293490887  5.437783241  3.319472551  4.069214821  4.246848583  3.784851789  3.156983614  4.95714283  4.862204552  5.067745209  4.89211607
11039_at  YJL028W  0.078320093  0.122543357  0.14415437  0.104611926  0.103254773  0.138344228  0.14517875  0.164054334  0.015738498  0.081838571  0.119863018  0.136040598  0.047072332  0.042045455  0.142212197  0.132420093  0.16833891  0.168367341  0.121334672  0.06263499  0.094857141  0.038105045  0.165236041  0.10029792  0.068376072  0.213017762  0.09049774  0.110547669  0.195247933  0.212184891  0.236004397  0.118665017  0.139560446  0.05905512  0.08190091  0.053941902
9526_at  YMR127C  0.419977307  0.425433517  0.666288316  0.518560171  0.657688022  0.510893285  0.653304398  0.601880848  1.414043665  1.060538173  0.98744297  0.958375633  0.460390359  0.56704551  0.542889357  0.603881299  0.672240794  0.504081666  0.728008032  1.051835895  0.78285712  0.997940242  0.841201723  0.967229426  0.45787546  0.373964518  0.47624433  0.610547721  0.672520638  0.557773113  0.398463219  1.655129671  0.75604403  0.866141737  0.863498449  0.617219865
7675_at  YPR055W  0.847900093  0.967630029  1.095346212  0.739032626  0.753086448  0.675381243  0.710725844  0.54754442  0.521791756  0.652466416  0.803653002  0.827411175  0.669345617  0.662500024  0.700902879  0.811643839  0.997770369  0.646938801  0.741152704  0.587473035  0.60799998  0.674562275  0.616952777  0.751737833  0.797313869  0.833136141  0.935520351  0.811359048  0.804752052  0.799369752  0.799121916  0.658838034  0.743956029  0.729330719  0.737108171  0.686721921
7193_at  YBR147W  3.842224836  4.793063641  5.188422203  6.285714149  9.747475624  9.01416111  9.300107956  7.606060982  5.374092102  6.634529114  2.238584518  4.388832092  5.349024296  5.706818581  6.155756474  4.972602844  5.342252254  7.88979578  7.921132088  2.649028063  9.446856499  4.800205708  4.550429344  3.503475666  3.990231991  3.284023762  6.643665314  6.408722878  8.047520638  9.119748116  7.94072485  4.624227524  5.365933895  5.267716408  4.440849304  4.160788059
8610_at  YOL042W  2.440408707  2.335260153  1.448354125  2.170978785  1.410774469  2.078431368  1.98808229  2.138976097  2.473365784  2.255605459  1.644977212  0.948223352  2.244546652  2.035227299  1.961625338  2.223744392  2.123745918  1.502040744  0.814964533  1.790496826  3.221714258  2.319258451  1.747853994  2.706057549  1.041514039  1.463905334  1.576923013  1.552738428  1.619834661  1.767857194  1.488474369  2.288009882  0.375824183  2.384842634  2.143579245  2.155601501
AFFX-DapX-M_at  --Control  0.054483544  0.057803467  0.059023835  0.0416198  0.013468015  0.111111112  0.144095331  0.066875659  0.094430998  0.051569507  0.111872151  0.037563451  0.019517798  0.059090909  0.011286682  0.067351602  0.133779258  0.02755102  0.096056618  0.047516201  0.041142855  0.024716787  0.034334764  0.003972195  0.167277172  0.079289943  0.156108603  0.021298174  0.019628098  0.046218488  0.036223929  0.008652657  0.015384615  0.03051181  0.027300302  0.067427382
5402_at  YFL028C  3.628831148  2.702890158  2.904653788  2.282339573  2.45903492  2.567538023  3.403033495  3.464994907  2.989104033  4.246636868  4.138127804  3.63451767  2.786452532  2.414772749  2.853273153  2.003424644  2.332218409  2.930612326  3.843276024  3.982721329  2.749714375  3.175076962  2.834764004  3.18967247  3.791208744  2.527810812  3.208144903  3.504056931  2.887396574  2.978991747  4.365532875  4.720642567  3.061538696  2.999999762  2.824064493  3.650414705
5494_at  non-annotated  0.031782065  0.033526011  0.07718502  0.022497188  0.008978676  0.021786492  0.017334778  0.042842217  0.038740922  0.015695067  0.047945205  0.026395937  0.00803674  0.00909091  0.013544018  0.051369864  0.064659983  0.001020408  0.010111223  0.018358532  0.006857143  0.015447991  0.028969958  0.018867925  0.046398047  0.105325438  0.021493213  0.014198784  0.032024793  0.006302522  0.008781559  0.006180469  0.007692308  0.018700788  0.007077856  0.065352693
7642_at  YPR111W  0.342792302  0.338728309  0.262202054  0.310461193  0.285072953  0.325708061  0.312025994  0.293625921  0.299031496  0.288116604  0.297945201  0.268020302  0.362801403  0.285227299  0.340857804  0.409817368  0.429208487  0.294897944  0.326592505  0.320734352  0.364571422  0.277033985  0.33690986  0.25223437  0.407814443  0.294674546  0.309954762  0.243407726  0.264462799  0.267857164  0.357848525  0.304079086  0.271428585  0.262795269  0.24469161  0.19605808
10338_at  YLL005C  0.393870622  0.235838145  0.307604998  0.318335205  0.377104372  0.307189554  0.278439879  0.251828641  0.322033912  0.204035893  0.174657539  0.21218273  0.430539638  0.331818193  0.306997746  0.375570804  0.52062434  0.245918363  0.279069752  0.298056155  0.345142871  0.287332624  0.289699584  0.237338632  0.35164836  0.101775154  0.285067886  0.295131862  0.368801653  0.360294133  0.135016471  0.288009852  0.201098904  0.412401587  0.247724965  0.162863061
5768_at  YEL022W  0.441543728  0.261271685  0.241770715  0.181102365  0.453423172  0.387799561  0.485373765  0.409613401  0.826876581  0.877802789  0.773972631  0.628426373  0.444316924  0.214772731  0.299097061  0.410958916  0.416945398  0.408163249  0.407482266  0.494600415  0.577142835  0.684860945  0.593347609  0.572989106  0.565323591  0.334911227  0.322398186  0.348884404  0.342975199  0.361344576  0.498353481  0.47589615  0.664835155  0.603346467  0.540950418  0.575726092
6007_at  YDR446W  0.082860388  0.021965317  0.061293986  0.078740157  0.014590348  0.008714597  0.133261099  0.106583074  0.021791767  0.050448433  0.043378998  0.021319795  0.044776123  0.084090911  0.099322796  0.077625573  0.068004459  0.019387754  0.104145601  0.087473005  0.088  0.024716787  0.05150215  0.021847071  0.021978023  0.114792898  0.13348417  0.070993915  0.032024793  0.042016808  0.039517015  0.066749074  0.063736267  0.036417324  0.027300302  0.010373443
7041_s_at  YBR267W  0.467650414  0.489017308  0.657207727  0.697412848  1.295174003  1.242919326  1.551462531  2.455590487  10.87046051  1.233183861  0.810502291  1.285279155  0.708381236  0.542045474  0.724604905  0.934931517  0.653288722  1.17040813  1.438827038  4.420086384  1.684571385  0.90319252  1.335836887  1.39126122  0.575091541  0.540828407  0.885746658  0.504056811  0.941115677  1.115546227  2.259056091  12.88257027  1.327472568  0.734251976  1.283114195  1.18775928
2368_s_at  Found  0.049943246  0.003468208  0.107832007  0.005624297  0.003367004  0.021786492  0.041170094  0.051201675  0.019370461  0.023542602  0.061643839  0.044670049  0.013777269  0.03409091  0.016930021  0.047945205  0.001114827  0.023469387  0.020222446  0.037796974  0.061714288  0.012358394  0.028969958  0.042701095  0.053724054  0.062721893  0.005656109  0.046653144  0.011363637  0.006302522  0.048298575  0.05315204  0.002197802  0.039370079  0.025278058  0.037344396
8763_at  non-annotated  0.130533487  0.047398843  0.241770715  0.061867267  0.2143659  0.127450973  0.065005414  0.050156742  0.470944345  0.238789245  0.187214613  0.230456859  0.200918496  0.076136366  0.161399543  0.152968034  0.100334451  0.090816319  0.100101106  0.127429813  0.186285704  0.117404729  0.202789694  0.075471699  0.169719175  0.050887577  0.117647059  0.093306288  0.127066121  0.178571433  0.086717896  0.168108776  0.131868139  0.173228353  0.221435785  0.08609958
8211_at  YOR321W  1.074914813  0.887861311  1.06242907  1.436445475  1.177328944  1.347494483  1.543878555  1.240334392  0.263922513  2.384529352  1.824200988  1.229441643  1.442020774  1.070454597  1.092550755  1.244292259  0.863991082  1.262244821  1.148634911  0.817494571  1.250285745  1.890834212  1.396995664  1.032770634  1.192918181  0.977514803  1.192307711  1.14198792  1.083677649  1.154411793  1.042810082  0.503090203  1.993406534  1.949803233  1.499494433  1.377593279
3910_at  YALCDELTA2  0.225879684  0.164161846  0.150964811  0.214848146  0.184062853  0.198257089  0.289274096  0.28422153  0.121065378  0.411435008  0.328767121  0.325888306  0.187141225  0.134090915  0.165914223  0.155251145  0.386845052  0.172448978  0.212335676  0.18574515  0.21714285  0.292481959  0.229613736  0.221449852  0.371184379  0.165680468  0.144796386  0.174442202  0.258264452  0.282563031  0.321624577  0.220024705  0.262637377  0.270669281  0.239635989  0.22614105
10377_at  YLL053C  12.30874062  5.47052002  7.995460033  9.560180664  11.40067387  12.19390011  14.69989109  20.95611382  20.94309998  8.534753799  11.29109573  14.60710716  13.86911678  4.705681801  6.96501112  6.140411377  10.09475994  10.11938763  13.7664299  25.60799217  26.50628662  13.3285265  17.39055824  16.29294968  12.90476227  5.72781086  6.792986393  5.993915081  8.526859283  10.30041981  16.59934235  29.84919548  14.29450607  10.72047234  14.24367905  17.30601692
11432_at  Found  0.070374571  0.161849707  0.405221343  0.056242973  0.353535384  0.067538127  0.300108343  0.301985383  0.101694912  0.066143505  0.133561641  0.031472079  0.051664755  0.036363639  0.057562076  0.078767128  0.093645483  0.02653061  0.616784573  0.057235423  0.102857143  0.065911435  0.063304722  0.052631583  0.036630038  0.471005917  0.104072399  0.056795135  0.063016526  0.404411763  0.104281016  0.01606922  0.075824179  0.056102362  0.041456014  0.054979254
9251_at  non-annotated  0.223609552  0.335260093  0.271282643  0.298087746  0.273849607  0.288671017  0.271939307  0.241379321  0.301452786  0.13789238  0.237442926  0.108629435  0.281285882  0.364772707  0.379232496  0.401826501  0.278706789  0.177551016  0.269969672  0.170626357  0.229714289  0.093717821  0.187768236  0.120158896  0.32967034  0.231952667  0.298642546  0.131845847  0.14359504  0.301470608  0.151481897  0.150803447  0.091208793  0.123031497  0.184024259  0.200207442
6773_at  non-annotated  0.684449494  0.788439274  0.693530083  0.64679414  0.76767683  0.507625282  0.555796266  0.573667765  0.384987891  1.093049407  0.892694056  0.759390891  0.983926535  0.610227287  0.747178257  0.728310525  0.76031214  0.448979586  0.599595487  0.46436286  0.858285666  0.787847579  0.589055836  0.713009  1.026862025  0.533727825  0.74321264  0.494929016  0.476239651  0.492647082  0.57958287  0.384425193  0.602197826  0.81594491  0.619817972  0.529045582
2218_s_at  Found  0.431328028  0.235838145  0.962542593  0.694038272  0.772166193  0.668845356  1.095341206  1.025078416  5.515738487  1.291479826  0.69520551  0.696446657  0.342135489  0.327272743  0.316027075  0.901826501  1.061315417  0.923469365  0.946410477  2.588552952  2.163428545  0.90319252  0.78111589  0.58689177  0.405372411  0.359763324  0.660633504  0.430020332  0.607437968  0.663865566  0.963776112  4.226204872  1.821978092  0.727362216  0.604651153  0.621369302
10285_at  YLR033W  0.698070407  0.683236957  0.496027261  0.268841386  0.373737395  0.434640527  0.501625121  0.897596717  1.817191362  0.424887925  1.401826501  0.870050728  0.598163068  0.556818187  0.60383749  0.337899566  0.457079142  0.882653058  0.320525765  0.261339098  0.614857137  0.399588048  0.543991446  0.811320722  0.547008574  0.520710051  0.703619957  0.830628872  0.515495896  0.457983196  0.367727786  1.526575923  0.696703315  0.795275629  1.054600596  0.971991599
5326_at  YFR029W  1.297389388  1.127167583  1.065834284  0.959505141  1.012345672  1.201525092  1.273022652  1.183908105  1.547215581  1.239910364  1.488584399  0.820304573  1.384615421  0.957954586  1.252821684  1.166666627  1.231884122  1.241836667  1.378159761  1.0928725  1.018285632  1.101956725  0.959227502  0.928500533  1.432234526  1.472189426  1.147058845  0.993914843  1.098140478  1.130252123  1.308452249  1.263287902  1.159340739  0.853346407  0.840242624  0.995850563
7738_at  YPR030W  2.860385895  2.798843861  2.418842316  3.098987579  2.996633053  3.319172144  3.262188435  2.020898581  0.713075101  2.443946362  1.99315083  2.444669962  4.137773037  2.681818247  2.721219063  3.635844707  2.56410265  2.571428537  2.096056461  1.313174963  5.077713966  2.741503716  2.782188654  3.327706099  3.032967091  2.223668575  2.933257818  2.496957541  2.682851315  2.220588207  2.717892647  1.166872621  3.281318903  2.724409342  2.321536779  2.568464756
10812_s_at  non-annotated  0.496027261  0.357225418  0.441543728  0.336332947  0.384960741  0.374727696  0.095341273  0.300940424  0.251815975  0.32399103  0.333333343  0.360406071  0.275545359  0.344318181  0.110609479  0.267123282  0.476031214  0.267346948  0.311425656  0.165226787  0.318857133  0.372811526  0.050429184  0.521350563  0.279609293  0.262721896  0.25339368  0.291075081  0.33780992  0.469537824  0.1931943  0.186650187  0.417582422  0.332677156  0.114256822  0.338174224
AFFX-BioC-3_st  --Control  0.019296255  0.025433525  0.010215664  0.022497188  0.02469136  0.008714597  0.009750812  0.027168233  0.032687653  0.007847534  0.07191781  0.008121828  0.010332951  0.005681818  0.022573363  0.019406393  0.006688964  0.004081632  0.01718908  0.012958963  0.026285714  0.00514933  0.011802576  0.009930487  0.017094018  0.031952664  0.016968327  0.013184585  0.007231405  0.013655462  0.014270033  0.008652657  0.005494506  0.003937008  0.021233568  0.005186722
3385_s_at  TV(CAC)D  1.324631095  1.986127138  1.572077155  1.388076544  1.583614111  1.115468383  0.968580663  1.15778482  1.145278454  1.150224209  1.400684953  1.025380731  1.431687713  2.036363602  1.08803606  1.244292259  1.853957653  1.125510216  1.194135427  0.875809908  0.879999995  0.993820786  1.287553668  0.691161871  1.581196666  1.259171605  1.22285068  1.168357015  1.112603307  1.047268867  1.23819983  1.250926971  1.164835215  0.999015749  0.907987833  0.917012393
2180_s_at  Found  0.066969357  0.061271679  0.099886492  0.210348725  0.075196408  0.0620915  0.167930648  0.158829674  0.09564165  0.102017947  0.039954338  0.030456852  0.140068889  0.057954546  0.153498873  0.163242012  0.102564104  0.067346938  0.051567238  0.100431964  0.081142858  0.054582905  0.011802576  0.081429988  0.147741154  0.101775154  0.073529415  0.014198784  0.043388426  0.045168072  0.136114165  0.112484545  0.109890111  0.0511811  0.044489384  0.049792532
9107_at  YNL242W  2.295119047  1.787283301  1.69012475  2.028121471  1.911335707  1.968409538  2.151679277  2.119122267  0.345036328  1.646860957  1.307077646  1.26598978  2.467278957  1.906818271  1.680586815  2.15182662  1.934225202  1.380612254  1.573306322  1.522678137  3.369142771  1.925849557  1.378755331  1.633565068  1.971917033  1.564496994  1.885746598  1.45740366  1.552685976  1.54831934  1.632272243  1.004944324  1.92637372  1.640748024  1.319514632  1.655601621
8801_at  YNR043W  9.854710579  7.649711132  10.09875202  7.956130505  5.750842094  5.720043182  5.681473255  5.881923199  6.152542591  6.988790035  6.684931278  7.698476791  8.99196434  7.762499809  8.487584114  8.732876778  6.010033131  4.545918465  5.630940437  7.231101036  10.4274292  5.938207626  7.849785328  9.335650444  10.18559265  9.159763336  9.656108856  5.402637482  4.779958725  4.593487263  5.969264507  6.995055676  8.48241806  5.202755451  7.465116024  9.463692665
8446_at  YOR109W  2.828603745  2.317919016  2.729852438  2.47019124  2.625140429  2.458605528  2.942578554  2.408568382  2.731235027  2.793722153  2.578767061  2.146192789  2.972445488  2.334090948  2.933408499  3.461187363  2.855072498  1.844897985  2.169868469  2.048596144  3.994285583  2.3501544  2.469957113  2.388282061  2.119658232  2.417751551  2.957013607  1.524340868  1.786156893  1.929621816  2.811196566  2.456118584  3.078022242  2.224409342  2.004044294  1.839211583
7401_at  YBL051C  4.166855812  7.885548592  5.771850109  6.456693172  6.741863728  6.366013527  5.416034222  3.76802516  6.0  5.095291615  3.486301422  4.913705349  6.471871853  7.402273178  6.98081255  4.92579937  4.21293211  4.879591942  4.808897495  3.597192287  8.475428581  5.668383121  5.89163065  7.156901836  4.710622787  5.158579826  6.237556934  4.9290061  5.194214821  4.535714149  4.957190037  6.414091587  5.730769157  5.126968861  4.488371849  5.709543705
9073_at  YNL230C  0.499432474  0.803468168  1.037457466  0.984251976  1.108866572  1.082788706  1.109425783  0.932079375  0.769975781  0.720852077  0.648401856  0.591878176  0.747416794  0.790909111  1.058690786  1.19520545  0.92753619  0.88979584  0.911021173  0.7926566  0.701714277  0.729145229  0.73283267  0.682224393  0.749694765  1.063905358  1.02375567  0.768762767  0.84710741  0.786764741  1.066959381  0.755253315  0.823076963  0.620078743  0.617795706  0.650414884
3572_f_at  YORCDELTA21  3.465380192  2.404624224  2.045403004  2.335208178  2.979798079  2.444444418  1.919826508  1.666666746  3.22397089  3.448430777  4.727169037  4.139086246  2.882893562  3.525000334  3.48081255  3.015981913  4.784838676  4.659183502  2.40849328  2.969762325  1.114285707  3.250257492  4.716738224  3.079443932  4.581196785  3.521893501  1.494343996  4.169371605  3.987603188  1.880252123  3.982436895  2.510506868  2.503296852  3.680118084  4.238624573  4.437758923
4217_at  YIL139C  0.262202054  0.209248558  0.265607268  0.169853777  0.152637497  0.209150329  0.137594789  0.271682352  0.27723971  0.210762337  0.316210061  0.195939079  0.099885195  0.179545462  0.129796833  0.157534257  0.2664437  0.18877551  0.376137495  0.239740834  0.102857143  0.033985581  0.184549361  0.077457801  0.326007336  0.2224852  0.23642534  0.301217049  0.295454532  0.265756309  0.023051592  0.185414076  0.11978022  0.18110235  0.14863497  0.167012438
9338_at  YMR289W  1.481271267  1.892485499  2.707150936  2.316085577  2.041526318  1.953159094  2.09967494  2.280041695  1.277239799  1.932735443  2.456620932  2.026396036  2.134328365  2.171591043  2.29571104  2.198630333  2.253065825  2.192857027  1.719919086  2.599352121  0.9565714  2.22348094  2.138411999  1.554121137  2.689865828  2.592899561  2.468325853  1.845841885  2.029958725  1.995798349  1.871569753  1.9987638  1.780219793  1.999015808  2.10819006  1.974066257
10143_at  YLR205C  10.1884222  19.35028839  17.28717422  9.718785286  6.217733383  4.601306915  4.511375904  3.901776314  1.537530303  0.984305024  1.791095853  2.485279083  10.73478794  20.21363831  15.4616251  8.517123222  5.068004608  3.450000048  3.273003101  2.064794779  3.164571285  0.935118437  1.972103  3.51439929  11.10134315  19.82485199  15.7703619  5.693712234  3.386363506  2.614495754  4.075740814  1.112484455  1.334066033  0.970472395  2.130434752  3.869294405
6228_at  YDR263C  0.603859246  0.658959508  0.509648144  0.347581565  0.287317634  0.417211324  0.377031386  0.319749236  0.437045991  1.235426068  0.667808235  0.665989816  0.66016078  0.515909135  0.479683965  0.378995448  0.384615391  0.291836739  0.251769453  0.235421151  0.838857174  1.31101954  0.751072943  0.791459739  0.324786335  0.512426019  0.324660659  0.255578101  0.278925627  0.263655484  0.249176741  0.218788624  0.969230771  0.790354371  0.442871571  0.434647292
6666_at  YDL197C  1.575482488  2.338728189  2.44267869  1.878515244  1.61728406  1.903050065  1.507042289  1.267502666  0.508474588  1.980941772  1.649543405  1.21725893  1.786452532  2.030681849  1.843115091  2.041095972  2.146042347  1.622448921  1.809908867  0.470842302  1.36914289  1.69927907  1.634120226  1.524329782  1.587301612  2.83195281  1.906108618  1.445233345  1.313016534  1.609243751  1.724478722  0.417799711  1.394505501  1.41437006  1.202224374  1.396265507
9135_at  YNL259C  7.153234959  8.641618729  7.172531605  7.286839008  6.262626648  5.83006525  4.965330124  5.084639549  5.466101646  5.191704273  4.589041233  8.657867432  4.123995781  8.922727585  7.803611755  7.827625751  6.090301037  8.230611801  5.203235149  5.636069298  3.353142738  5.317198753  6.466738224  5.636544228  8.061050415  9.739645004  9.604072571  11.95233345  11.13636303  10.65021038  5.773875237  5.865265369  4.159340858  6.048228264  7.414559841  6.379667759
7864_at  YPL116W  1.293984175  1.743352652  1.793416619  1.120360017  0.703703761  0.760348618  0.615384579  0.816091955  0.55326879  0.673766851  1.536529779  1.153299451  1.238806009  1.363636374  1.180586815  1.058219194  1.204013348  0.947959185  0.926187992  0.591792643  0.797714293  1.152420163  1.282188892  1.401191711  1.256410241  2.027219057  1.167420864  1.297160268  0.831611574  0.844537854  0.76070261  0.47589615  0.731868148  1.124015689  1.239635944  1.185684562
3749_r_at  YLRWDELTA17  0.015891032  0.033526011  0.004540295  0.013498314  0.002244669  0.032679737  0.048754059  0.021943573  0.003631962  0.05493274  0.029680366  0.017258883  0.029850747  0.002272727  0.039503384  0.038812786  0.0122631  0.014285713  0.021233568  0.008639309  0.003428572  0.002059732  0.013948497  0.007944389  0.065934069  0.028402368  0.03846154  0.026369169  0.014462809  0.039915968  0.025246982  0.01606922  0.01978022  0.008858267  0.0091001  0.003112033
2115_at  Found  0.197502837  0.136416182  0.197502837  0.104611926  0.202020213  0.086056642  0.048754059  0.122257054  0.121065378  0.1278027  0.1130137  0.109644666  0.161882907  0.202272728  0.094808124  0.105022833  0.221850604  0.073469386  0.087967642  0.084233262  0.285714269  0.124613799  0.065450646  0.071499504  0.156288162  0.107692316  0.114253402  0.054766737  0.082644626  0.064075634  0.068057083  0.061804693  0.10879121  0.129921257  0.044489384  0.03112033
4167_at  YIL050W  5.464245319  4.682080746  3.522133827  3.578177929  3.696969748  3.260348558  3.631635904  3.034482718  2.789346218  4.615471363  5.961187363  4.064974308  4.112514496  3.030682087  3.893905163  3.218036413  3.355629921  3.93265295  4.074822903  3.091792583  1.906285763  3.774459124  5.173820019  2.549156189  5.763125896  4.758580208  1.985294104  3.514199018  2.332644701  2.347689152  2.993414164  3.857849121  4.115384579  3.79035449  4.371081352  4.625518322
2569_at  Found  0.010215664  0.0867052  0.219069228  0.152980879  0.342312038  0.281045735  0.237269759  0.341692805  0.187651336  0.032511212  0.023972603  0.057868019  0.258323789  0.231818184  0.179458231  0.143835619  0.089186177  0.019387754  0.224469155  0.198704094  0.015999999  0.078269824  0.043991417  0.078450844  0.037851036  0.023668639  0.212669685  0.073022313  0.120867766  0.161764711  0.054884743  0.211372063  0.042857144  0.16141732  0.108190082  0.087136917
3622_f_at  YNRWSIGMA4  5.379114628  4.596531868  4.805902481  4.466816902  5.164983749  4.345315933  3.214517832  3.518286467  3.428571701  4.482062817  7.128995419  5.676141739  4.845005989  5.311363697  4.528216839  4.984018326  6.384615421  4.461224556  3.757330418  2.923326254  4.332571507  3.80535531  4.042918205  5.232373714  6.451770782  7.008284092  3.959276199  5.69979763  5.936983585  5.703781605  6.353457928  4.039554596  3.232967138  4.84744072  4.85642004  4.883817196
7305_at  YBR081C  1.560726404  2.418497086  2.14415431  2.317210436  2.34904623  2.327886581  2.618634701  1.833855867  1.901937127  2.311659336  1.915525198  2.530964375  2.642939329  2.426136494  2.648984194  2.312785387  1.7892977  2.215306044  1.603640079  1.61771059  3.213714361  2.33058691  2.340128899  2.7070508  2.087912083  1.558579922  1.627828002  1.844827652  2.155991554  2.01260519  2.294182301  2.39184165  2.389010906  1.903543234  2.436804771  2.245850563
2446_at  Found  0.015891032  0.005780347  0.013620886  0.004499438  0.019079687  0.094771236  0.009750812  0.015673982  0.008474576  0.02130045  0.030821919  0.102538072  0.182548806  0.027272729  0.007900677  0.054794524  0.119286507  0.008163265  0.005055611  0.003239741  0.010285714  0.007209063  0.013948497  0.035749752  0.034188036  0.007100592  0.014705882  0.036511157  0.05268595  0.081932776  0.058177829  0.011124845  0.013186814  0.012795275  0.061678458  0.00726141
3606_f_at  YORWDELTA13  7.881952763  9.345664978  4.393870831  5.428571701  6.007856369  5.423747063  4.905741692  5.294671059  6.53632021  5.798206806  10.43150711  6.685278893  4.864523888  7.517045498  6.581263542  5.891552448  9.506132126  7.349999905  7.060667038  4.24298048  1.662857175  5.359423637  6.193133354  5.932473183  8.27716732  6.201183319  4.132352829  8.474645615  7.997933865  7.275209904  7.758507252  6.312731743  4.474725723  6.883858681  7.322547913  7.594397545
11284_f_at  non-annotated  10.6038599  13.30635834  10.15777588  11.82114792  13.00000095  11.5718956  10.20584965  9.468129158  8.457627296  7.149103642  7.820775986  10.6152277  13.4925375  13.83863735  10.34650135  6.164383888  10.23299885  8.929591179  7.844286442  6.29589653  8.711999893  8.937177658  8.478540421  7.732870102  9.184371948  9.108876228  11.5271492  9.340771675  11.64256191  11.29726887  7.45334816  6.550061703  9.91428566  8.755905151  9.891809464  11.06327724
3758_f_at  TE(UUC)L  0.558456302  0.667052031  0.973893344  0.591676056  1.09427619  0.952069759  1.07908988  0.688610256  4.039951801  2.367712975  1.371004581  1.494416237  0.630310059  0.631818175  0.805869102  0.800228298  0.994425833  0.715306103  0.766430736  1.713822842  1.845714211  0.794026732  1.026823997  1.098311782  0.880341887  0.969230771  1.040724039  0.802231252  1.415289283  1.500000119  1.66959393  2.938195229  2.116483688  1.044291377  0.862487376  1.051867127
9038_at  YNL175C  0.889897883  0.271676302  0.624290586  0.913385808  0.84175086  1.057734132  1.889490604  2.892371893  17.20944405  1.893497825  1.449771762  2.226395845  1.142365217  0.387499988  0.805869102  1.015981793  1.11371243  1.029591799  1.628918052  7.773218155  5.827428341  1.677651763  1.837982893  2.381330729  0.886446893  0.330177516  0.782805443  0.71298182  0.84710741  1.342437029  1.70472014  14.45364666  1.749450564  1.470472336  2.199191093  2.180497646
9598_at  YMR021C  2.076049805  1.428901672  1.338252068  1.498312712  1.735129237  1.607843161  1.326110482  1.694879889  1.834140539  0.975336373  0.925799072  1.508629441  1.323765874  1.211363673  1.168171525  1.583333373  1.614269853  1.5367347  1.777553082  1.844492435  2.226285696  1.686920643  1.357296109  1.184707046  1.921855927  1.777514815  1.642533898  1.194726229  1.879132152  1.795168042  1.792535782  1.668726683  1.640659451  1.45374012  1.378159761  1.822613955
7802_at  YPL041C  0.499432474  0.761849701  0.57775259  0.615298092  0.55106622  0.602396488  0.746478856  0.328108668  0.405569017  0.417040378  0.366438359  0.394923866  0.59357065  0.644318223  0.635440171  0.565068483  0.36566332  0.511224449  0.481294185  0.198704094  0.551999986  0.31101957  0.373390555  0.520357549  0.341880351  0.603550315  0.694570184  0.503042579  0.486570209  0.578781486  0.536772788  0.363411605  0.379120886  0.476377964  0.40242666  0.413900405
10351_at  YLL035W  0.180476725  0.150289014  0.197502837  0.231721044  0.296296299  0.405228764  0.51895988  0.63113898  2.147699833  0.340807199  0.527397275  0.369543165  0.132032156  0.137500003  0.110609479  0.353881299  0.453734696  0.515306115  0.537917078  2.060475111  0.547428608  0.340885669  0.329399139  0.429990083  0.047619049  0.145562127  0.174208149  0.183569998  0.395661145  0.537815154  0.298573017  2.830655098  0.342857152  0.303149611  0.39635995  0.46991697
9513_at  YMR116C  30.5936451  19.39075089  23.97275925  28.81664848  30.54096603  31.76143646  38.15926361  39.25496292  68.14527893  49.70627975  41.58219528  34.41015244  29.51205635  19.43522835  21.50225639  30.03082275  26.58862877  26.57653046  30.31648064  47.44816589  64.12571716  36.73635483  39.33798218  34.02284241  36.05128479  17.52307701  28.07805634  20.85699844  23.62913322  30.30987549  39.09220886  56.5525322  50.36813354  32.70866013  32.23255539  31.89107704
7190_i_at  YBR189W  9.812712669  4.636994362  13.85698128  9.095612526  8.435465813  11.70479298  10.6511364  15.35005283  28.93341446  20.00672722  15.05365276  13.10050774  6.675086975  5.450000286  10.64221191  7.494292259  7.839465141  11.35204029  12.70778561  18.25378036  17.23657036  15.76930904  12.39270401  13.64548206  7.559218407  4.273373127  9.281674385  9.176470757  8.761363029  11.24790001  10.08781624  17.70951653  15.49670315  15.17913342  14.65925121  14.08194923
3744_i_at  YLRWSIGMA3  0.479001135  0.569942176  0.264472187  0.227221608  0.218855232  0.153594777  0.191765979  0.181818187  0.165859565  0.380044878  0.753424644  0.631472051  0.394948363  0.459090948  0.331828445  0.301369876  0.285395771  0.214285716  0.162790701  0.109071277  0.077714287  0.305870235  0.445278972  0.243296921  0.63858366  0.590532541  0.203619912  0.343813419  0.243801653  0.297268897  0.294182211  0.165636569  0.269230783  0.369094491  0.49848327  0.610995829
8330_at  YOR219C  1.883087397  2.671676397  1.441543698  2.246344328  2.773288727  2.577342033  2.340194941  1.612330317  1.145278454  1.515695095  1.288812876  1.312690377  1.238806009  2.201136351  2.060948133  2.101598263  1.916387916  1.960204124  1.659251809  0.668466508  1.964571357  1.405767202  1.38197422  1.262164831  1.423687458  1.615384579  1.957013607  1.914807439  1.923553705  1.962184906  1.469813347  0.705809593  0.729670346  1.59251976  1.150657177  0.943983316
7044_at  non-annotated  0.130533487  0.119075142  0.180476725  0.172103494  0.123456798  0.119825706  0.055254601  0.063740857  0.122276038  0.145739913  0.102739729  0.109644666  0.07462687  0.101136364  0.132054165  0.067351602  0.073578596  0.06530612  0.089989878  0.11339093  0.067428574  0.055612769  0.084763952  0.090367436  0.098901108  0.095857993  0.160633489  0.103448279  0.083677687  0.110294119  0.043907795  0.108776264  0.109890111  0.049212597  0.106167838  0.090248957
4466_at  YHR084W  0.690124869  0.653179169  0.530079484  0.544431984  0.65544337  0.517429173  0.708559036  0.531870484  1.22518158  1.125560641  1.143835545  0.772588789  0.504018426  0.459090948  0.707674921  0.703196347  0.723522902  0.612244904  0.590495408  0.936285079  0.619428575  0.779608607  0.888412058  0.738828242  0.708180726  0.604733706  0.290724009  0.562880337  0.525826454  0.474789947  0.621295273  1.27317667  0.871428609  0.518700778  0.689585388  0.649377525
7768_at  YPL030W  0.347332597  0.789595366  1.424517632  0.946006775  1.041526437  1.16993463  1.258938193  1.786833882  6.250605106  1.393497825  0.986301422  1.303553224  0.59127444  0.752272725  1.050790071  0.988584459  1.111482739  1.318367243  1.75227499  5.021598339  0.783999979  1.075180173  1.45815444  0.949354529  0.554334581  0.886390567  1.136877894  0.952332735  1.120867729  1.347689152  1.920966029  5.516686916  1.079120874  1.023622036  1.501516581  1.270746827
5226_at  YGL199C  0.535754859  0.436994195  0.566401839  0.516310513  0.618406296  0.462962955  0.453954488  0.523510993  0.489104152  0.710762382  0.576484025  0.32487309  0.543053985  0.503409088  0.689616203  0.544520557  0.486064643  0.435714275  0.500505567  0.276457876  0.4342857  0.355303794  0.257510722  0.222442895  0.709401727  0.605917156  0.522624433  0.372210979  0.390495867  0.472689092  0.572996736  0.299134731  0.407692313  0.32874018  0.248736084  0.257261395
4548_at  YHL014C  1.266742349  0.547976911  0.317820668  0.311586052  0.351290703  0.274509817  0.512459338  0.37931034  0.173123494  1.119955182  1.726027369  1.479187727  0.77841568  0.657954574  0.365688503  0.383561641  0.267558515  0.434693843  0.310414553  0.414686829  0.389714271  1.21318233  1.089055777  1.012909651  1.014652014  0.353846163  0.230769232  0.279918879  0.314049572  0.280462205  0.555433571  0.384425193  0.589011014  1.25  1.411526799  1.628630638
5637_at  YER066W  4.227014542  3.625433445  3.149829865  3.328459024  3.402918339  3.033769131  2.837486267  2.356321812  1.037530303  1.69618845  1.660958886  1.696446776  3.210103512  3.948863745  3.623024702  3.124429464  2.486064672  3.352040768  2.559150696  1.397408128  1.699428558  1.933058619  1.960300446  2.025819302  2.940171003  4.364497185  3.414026976  3.135902882  2.944214821  2.75  2.615806818  0.843015969  1.881318688  1.636811018  1.815975666  1.945020676
5784_at  YEL051W  4.029511929  3.433526039  3.203178406  2.843644619  3.340067625  3.36601305  3.345611811  3.358411789  3.966101885  4.102017879  3.900685072  2.888324738  2.828932285  2.788636446  3.290067673  3.299086809  3.539576292  3.351020336  4.075834274  3.576673985  3.106285572  3.201853514  2.844420671  2.78252244  4.199023247  3.631952524  3.17533946  3.912778854  3.231404781  3.621848822  2.666300774  3.757725477  3.076923132  3.018700838  2.827097893  3.335062027
2122_s_at  Found  0.018161181  0.002312139  0.004540295  0.001124859  0.005611673  0.003267974  0.002166847  0.008359457  0.042372882  0.072869956  0.006849315  0.019289339  0.064293921  0.05227273  0.007900677  0.031963471  0.056856185  0.015306123  0.005055611  0.073434129  0.027428573  0.00514933  0.024678111  0.040714994  0.125763133  0.002366864  0.005656109  0.004056796  0.010330578  0.053571429  0.004390779  0.101359695  0.051648352  0.001968504  0.03437816  0.03838174
8596_at  YOL055C  7.904654026  3.927167654  3.818388224  4.930258751  5.857463837  5.222222328  6.593715668  7.102403641  15.30750656  11.96300507  10.47031975  8.741116524  6.990815639  3.084090948  3.827313662  5.132420063  5.29765892  5.224489689  5.926187515  7.59935236  17.83428574  10.21215153  10.21030045  7.16484642  4.612942696  4.437870026  4.121040821  4.158215046  4.694214821  4.297268867  7.387486458  10.69591999  14.63186836  9.212598801  8.755308151  7.428422451
4361_at  YHR156C  0.753688991  0.411560655  0.406356394  0.514060736  0.488215506  0.379084945  0.388949066  0.880877793  0.94309932  0.496636778  0.801369846  0.553299487  0.536165357  0.360227287  0.222347632  0.240867585  0.991081417  0.620408118  1.135490417  1.0  0.60799998  0.185375899  0.507510722  0.433962286  0.700854719  0.317159772  0.305429876  0.69168359  0.890495837  0.960084081  0.122941822  0.430160671  0.703296721  0.445866138  0.246713832  0.310165942
11266_f_at  YAL069W  1.06129396  1.75491333  1.129398465  3.58830142  2.829405308  2.144880056  2.757313013  2.236154795  0.824455202  1.186098695  0.860730648  0.818274081  1.819747567  1.923863769  2.013543844  1.886986375  1.0289855  2.516326427  1.976744056  1.006479502  2.871999979  1.21318233  1.846566558  1.091360569  2.349206209  2.140828371  1.714932203  1.667342782  1.761363626  1.689075708  2.208562136  1.485784769  1.817582369  1.146653533  0.888776541  1.075726032
4930_at  YGR094W  6.620885372  3.853178978  4.189557552  4.21372366  4.690235615  4.279956341  4.609967232  4.178683281  9.594430923  7.954036236  7.148402214  6.723857403  6.176808834  4.525000095  5.012415409  5.03538847  3.919732571  5.051020145  4.032355785  6.105831623  8.871999741  6.368692398  7.61802578  5.941410065  8.046398163  4.86390543  2.587104082  4.125760555  4.295454502  4.707983494  6.077936649  8.673670769  7.023077011  6.647637844  6.783619881  6.592323303
5626_at  YER095W  6.601588726  7.631213188  6.808172226  6.580427647  7.811448097  7.215686321  6.590465546  7.024033546  3.876513481  7.581838608  5.825342655  4.773603916  5.948335171  7.170454979  8.012415886  7.308219433  6.073578358  6.896938801  5.827097893  5.483801365  6.500571251  6.959835052  6.422746658  4.836146832  6.429792404  8.364497185  7.041855335  6.654158115  6.173553467  6.114495754  6.669593811  4.505562305  6.525274754  5.576771259  5.125379086  4.735476971
4631_at  non-annotated  0.192962542  0.260115594  0.182746887  0.197975263  0.250280589  0.197167754  0.20368363  0.094043888  0.020581115  0.13789238  0.202054814  0.141116738  0.198622271  0.287499994  0.24830699  0.172374442  0.274247497  0.230612248  0.236602619  0.114470847  0.090285711  0.142121524  0.115879834  0.13108243  0.263736278  0.195266277  0.14705883  0.187626779  0.208677694  0.12079832  0.194292009  0.12237329  0.105494514  0.129921257  0.099089988  0.142116174
3082_at  Found  0.006810443  0.039306358  0.064699203  0.079865016  0.02244669  0.002178649  0.004333694  0.008359457  0.013317192  0.011210763  0.030821919  0.004060914  0.002296211  0.002272727  0.025959367  0.046803653  0.089186177  0.018367346  0.040444892  0.03023758  0.035428569  0.006179197  0.006437769  0.002979146  0.042735044  0.106508881  0.003393665  0.032454364  0.006198347  0.006302522  0.00219539  0.048207663  0.023076922  0.001968504  0.038422648  0.014522821
6868_at  YCR033W  4.141884327  4.854335308  4.318955898  3.851518631  4.352413177  4.340958595  4.32177639  3.53709507  4.295399666  3.656950951  3.561643839  3.609137058  4.575201035  3.950000286  4.323927879  4.203196526  4.099219799  3.343877554  3.851364851  3.170626402  5.150857449  3.754891872  3.790772438  4.880834103  4.108669281  3.956212997  4.269230843  3.103448391  3.388429642  3.115546465  4.239297867  4.291718006  2.917582512  2.843503952  3.299291849  3.810165644
3619_f_at  YORCTY2-1  5.951191902  6.53872776  7.405221462  4.683914661  5.22110033  4.334422588  5.170097351  2.747126341  6.290556908  6.033632755  9.141552925  6.188832283  5.176808357  6.630681992  5.697516918  5.713470459  9.319955826  7.569387436  4.050556183  4.259179115  3.505142927  5.141091824  7.445279121  6.61271143  6.577533722  9.317159653  5.492081642  7.097363472  6.144628048  5.365546227  6.194292068  4.862793446  4.873626709  5.422244549  5.998988628  5.735476971
10235_at  YLR116W  1.090805888  1.390751481  1.370033979  1.614173293  1.993266106  1.687363744  1.672805905  1.565308332  1.529055715  1.115470886  0.984018266  1.141116738  1.304248095  1.110227227  1.005643249  1.713470459  1.558528423  1.431632638  1.639029264  2.301295996  1.713142753  1.327497363  1.405579448  1.0  0.910866916  1.214201212  1.742081523  1.287018299  1.432851195  1.448529363  1.857299685  2.487020969  1.565934062  1.226377964  1.098078847  1.149377584
9158_at  YNL281W  3.454029322  4.27745676  4.923949718  5.339707851  7.68574667  6.763617039  5.464788437  4.876698017  4.863196373  5.36995554  4.825342655  4.958375454  2.141217232  4.502273083  4.169300079  6.802511692  8.090301514  6.353060722  5.682507515  7.195464134  3.761142969  5.435633183  5.505364418  5.021847248  2.639804602  3.515976429  4.304298878  5.682555676  6.604338646  7.733193398  7.318331718  8.721878052  5.747252941  5.669291496  5.138523579  4.408713341
4856_at  YGR155W  14.57775307  8.179190636  6.738933086  10.40269947  12.71156025  10.71786499  10.81581783  9.638453484  27.11259079  14.97757912  19.54337883  13.65888309  10.21584415  8.478408813  8.382618904  12.15182686  6.051281929  9.553061485  9.980788231  21.01079941  17.66171455  12.67559242  16.18776703  16.15789413  15.87545776  7.68875742  9.011312485  10.11764717  10.13326454  11.02626038  12.78814507  22.13226128  17.16373634  13.11515713  15.56926155  15.15352631
6936_g_at  YCL042W  14.95459747  32.94335175  33.39160156  25.11361313  24.93266106  21.26906395  18.31744194  11.60815144  1.957627177  11.69618988  8.078767776  5.424365044  19.5487957  34.84772873  28.85891533  30.24543381  24.14158249  14.77040768  13.72699642  3.694384575  16.49714279  10.67868137  7.535407543  8.355511665  20.59584999  37.19526672  33.92307663  17.3772831  18.01756096  15.49790001  16.42810059  3.807169199  13.85164833  8.184055328  5.273002625  7.151452065
10681_at  YKL103C  13.12939835  15.06011486  16.05221367  17.22497368  18.67564583  17.60348511  18.16467857  15.07419014  1.587167144  8.300449371  6.550228119  7.599999428  13.90700436  15.38409233  14.17945862  14.75570774  10.69119263  13.75  16.65419579  10.24837971  9.546285629  11.85169983  9.210300446  8.268122673  12.54334641  14.9940834  16.41968346  12.39655304  14.22830582  15.51155472  16.17123985  7.007416725  13.22527504  9.165354729  7.540949821  7.822613239
11127_at  YJL122W  0.482406348  0.542196512  1.096481204  1.130483747  1.264871001  1.22004354  2.021668434  3.054336309  13.41646481  1.559417129  1.348173499  1.790862799  0.83008045  0.861363709  1.435665846  1.307077646  1.078037858  1.509183526  1.688574195  9.221382141  3.450285673  1.77651906  2.457081556  2.330685139  1.039072037  0.704142034  1.286199093  0.970588267  1.229338765  1.527310848  2.298573017  14.16192722  2.089011192  1.389763713  2.513650179  2.413900137
5529_at  YER180C  0.286038607  0.783815026  0.452894449  0.796400487  0.738496125  0.787581742  0.832069337  0.468129575  1.432203412  0.545964181  0.563926995  0.619289339  0.456946045  0.632954597  0.57562077  0.530821919  0.673355639  0.686734736  0.720930219  0.559395254  0.949714243  0.711637437  0.593347609  0.607745826  0.465201467  0.600000024  0.660633504  0.602434099  0.802685916  0.73004204  0.67069155  0.992583454  0.750549495  0.476377964  0.627906919  0.631742716
9842_at  non-annotated  5.842225075  5.350288868  2.812712908  4.37345314  3.213243484  3.703703642  3.866738558  3.868338823  2.159806252  3.401345491  4.264840126  2.993908405  5.602755547  5.472727299  3.472912073  5.294520378  5.011148453  3.51224494  2.996966362  2.965442896  4.086857319  3.175076962  3.303647995  3.834161043  5.316239357  3.527810812  4.2635746  3.0  4.047520638  3.555672407  3.092206717  3.369591951  3.804395914  3.081692934  3.075834036  3.70435667
8317_at  YOR250C  1.056753635  1.033526063  0.990919471  1.154105783  1.124579191  1.139433503  1.074756145  1.005224705  1.11016953  0.94058305  0.91438359  0.957360446  1.194029927  1.046590924  1.046275377  1.070776343  1.120401382  0.962244928  1.10515666  0.899568081  1.506285787  1.294541597  0.952789724  1.163853049  1.056166053  0.682840228  0.915158391  1.17038548  0.792355299  0.80672276  1.062568665  1.02348578  0.873626411  1.110236287  1.132457018  0.903526902
4115_at  YIL010W  6.275823116  6.179190636  3.661748171  4.103487015  4.13692522  3.807189465  4.030335903  3.621734619  1.677966237  4.544843197  5.462328911  3.056852818  5.819747448  4.621591091  4.441308975  4.655251026  3.726867199  2.370408058  2.875631809  2.717062712  3.002285719  3.919670343  3.960300446  2.701092482  8.257631302  3.775147915  1.921945691  2.294117689  2.65702486  2.242647171  3.964874029  4.302843094  4.635164738  3.292322874  3.350859165  3.953319311
9768_at  YML117W  1.624290705  1.424277425  1.136208892  1.526434183  1.148148179  1.394335508  1.536294699  1.801462889  0.848668277  0.590807199  1.54223752  0.701522827  1.614236712  1.578409076  1.351015687  1.767123342  1.386845112  1.156122446  1.202224374  1.190064788  1.673142791  1.369721889  1.172746778  1.782522321  1.228327274  1.360946774  1.320135713  0.779918909  1.254132271  1.581932902  0.822173476  1.101359606  1.186813235  1.281496048  1.218402386  1.448132753
6734_at  non-annotated  0.034052216  0.002312139  0.002270148  0.002249719  0.005611673  0.008714597  0.014084506  0.017763846  0.042372882  0.002242153  0.009132421  0.001015228  0.011481057  0.005681818  0.003386005  0.00456621  0.004459309  0.003061224  0.006066734  0.020518359  0.006857143  0.003089598  0.001072961  0.003972195  0.03907204  0.030769231  0.002262444  0.001014199  0.00929752  0.033613447  0.00219539  0.006180469  0.003296704  0.001968504  0.004044489  0.003112033
8164_at  YOR365C  0.104426786  0.043930635  0.071509652  0.069741279  0.058361392  0.057734206  0.067172259  0.054336466  0.076271191  0.040358745  0.094748862  0.070050761  0.094144665  0.092045464  0.074492097  0.119863018  0.162764773  0.060204081  0.095045492  0.075593948  0.078857146  0.041194644  0.009656652  0.043694142  0.052503057  0.094674557  0.097285077  0.075050712  0.104338847  0.092436977  0.092206366  0.086526573  0.079120882  0.067913383  0.086956523  0.028008297
5938_at  YDR514C  0.380249709  0.682080925  0.567536891  0.425196856  0.552188575  0.429193914  0.392199337  0.659352124  2.418886185  0.669282556  1.095890403  1.360406041  0.404133201  0.487500042  0.821670473  0.494292229  0.548494995  0.604081631  0.426693618  1.811015129  0.574857116  0.840370715  1.164163113  1.306852102  0.725274742  0.605917156  0.382352948  0.430020332  0.59710741  0.538865566  0.580680609  3.171817064  0.806593418  0.838582635  1.135490417  1.053941846
3448_s_at  YDRCSIGMA2  7.736662865  9.181503296  7.148694515  6.65579319  8.047138214  6.139433384  5.05200386  4.86311388  3.320823193  4.326233387  6.374429703  6.0974617  7.301952362  10.13409138  8.213317871  7.318492889  7.991081238  6.213265419  4.961577415  2.676025867  5.003428459  4.326467514  5.112660885  5.822244167  10.39316273  11.46745586  6.162896156  6.3377285  6.653925419  6.572479248  7.715697765  3.435104847  4.385714531  4.727362156  4.947421074  5.883817196
5996_at  YDR482C  1.108967066  0.556069314  0.599318981  0.53880769  0.569023609  0.454248369  0.699891627  0.815047026  1.508474588  0.912556112  0.948630154  0.714720786  0.962112606  0.698863685  0.545146704  0.593607306  0.46488294  0.468367338  0.400404423  1.831533551  1.342857122  0.666323304  0.872317612  0.827209592  0.976800978  0.749112427  0.554298639  0.288032472  0.350206614  0.459033638  0.490669608  2.948083878  1.007692337  0.701771677  0.559150636  0.826763391
8705_at  non-annotated  0.207718492  0.105202317  0.348467648  0.271091133  0.320987672  0.199346393  0.270855904  0.110762805  0.322033912  0.190582976  0.275114179  0.164467007  0.374282449  0.229545474  0.159142211  0.365296811  0.269788206  0.106122442  0.284125358  0.16954644  0.166857138  0.171987653  0.124463521  0.162859976  0.25518924  0.170414194  0.25678733  0.13488844  0.184917346  0.285714298  0.124039523  0.192830652  0.183516502  0.156496063  0.14863497  0.179460555
8360_at  YOR203W  0.564131677  0.593063533  0.682179332  0.641169846  0.556677878  0.972766936  1.400866747  1.528735638  4.765133381  1.533632398  0.934931517  0.86192894  0.740528166  0.473863661  0.63205415  0.722602725  1.074693441  1.316326499  1.618806839  3.010798931  3.511999846  1.134912372  0.960300446  0.80436945  0.658119678  0.750295877  0.776018083  0.582150161  0.735537171  1.183823586  1.792535782  4.758961678  2.339560509  0.933070898  0.872598588  0.720954299
9545_at  YMR103C  6.069239616  10.66127205  3.844495058  8.499437332  7.877665997  6.864923954  4.614300728  5.040752411  1.266343832  1.606502414  1.79223752  1.783756256  7.847302437  9.429545403  8.046275139  8.152968407  4.950947762  5.567346573  3.161779642  1.039956808  2.56342864  1.895983577  1.980686784  2.741807461  5.146520138  4.482840061  8.099547386  3.822515249  4.821280956  4.875  4.236004353  0.79728055  1.708791256  2.068897486  1.674418569  2.574688673
10212_at  YLR138W  0.987514198  1.015028954  1.15550518  0.964004457  1.19865334  0.990196109  1.00866735  1.391849518  2.49636817  1.007847548  0.918949783  0.932994902  1.243398547  0.863636374  1.074492097  1.243150711  1.080267549  1.134693861  1.076845288  1.427645802  2.225142717  1.049433589  0.840128779  1.051638603  1.105006099  1.10414207  1.056561112  0.822515249  0.979338884  0.985294163  1.541163564  1.893695831  1.375824213  0.942913413  0.951466084  1.106846333
3264_f_at  YGLWDELTA6  0.633371174  0.986127198  0.751418829  0.436445445  0.517396212  0.462962955  0.430119157  0.190177649  0.807506025  0.586322904  0.600456595  0.477157354  0.502870262  0.855681896  0.566591442  0.527397275  0.841694534  0.662244916  0.324570239  0.375809938  0.234285712  0.375901133  0.45493564  0.471698135  0.636141658  1.37988162  0.497737557  0.707910836  0.498966932  0.553571463  0.547749758  0.57107538  0.459340662  0.379921257  0.447927177  0.503112018
5018_at  YGR001C  1.896708369  1.32716763  1.709421158  1.523059607  1.586980939  2.336601257  2.401950121  2.387669802  4.6113801  2.363228798  2.449771881  1.652791858  1.607347965  1.222727299  1.901805878  1.626712322  1.897435904  2.645918131  2.592517614  2.90388751  2.809142828  2.098867178  1.804720998  2.324727058  2.427350521  2.292307615  2.029411793  1.848884463  1.838842988  2.006302595  2.451152802  3.395550013  2.718681335  1.770669222  1.841253757  1.851659656
9467_at  YMR156C  1.467650414  1.620809197  1.778660536  1.307086587  1.362514138  1.295207024  1.302275062  1.043887138  0.581113815  0.680493295  0.891552508  0.700507581  1.430539727  1.503409147  1.196388245  0.946347058  1.023411393  0.732653081  1.15773499  1.100431919  0.65142858  0.887744546  0.644849777  1.022840142  1.017094016  1.41420126  1.178732991  1.032454491  1.107437968  0.77415967  0.802414954  0.74907285  0.701098919  0.768700778  0.688574255  0.931535244
3919_f_at  Found  6.486946583  7.567629814  6.069239616  4.925759315  5.572391033  4.683006287  4.827735424  2.057471275  6.647699833  6.298206329  8.20662117  6.068020344  7.087256432  6.688636303  6.819413185  7.1095891  8.536231995  7.38979578  3.162790537  6.033477306  4.981714249  6.744593143  9.747854233  7.303873062  8.400488853  8.482840538  6.713800907  6.821501255  5.905991554  5.446428776  7.463227749  7.553769588  6.67252779  7.408464432  7.924165726  7.282157421
4883_at  YGR137W  1.060158968  1.002312064  0.49489215  0.580427468  0.509539902  0.589324594  0.521126747  0.623824477  0.960048497  0.878923833  1.305936098  0.642639577  0.671641827  0.760227323  0.642212212  0.184931517  0.761427045  0.982653081  0.947421551  0.591792643  0.460571408  0.842430472  0.755364835  0.528301895  0.838827789  1.107692361  0.432126701  1.25557816  0.611570239  0.586134434  0.436882555  0.933250904  0.760439575  0.724409401  0.731041431  0.889004052
10326_g_at  YLR029C  29.66629028  15.22774506  24.08172607  25.70978737  25.17396355  27.22004318  32.72047806  34.91222763  64.39467621  47.49775696  41.96004486  29.44060707  28.94029999  17.94091034  23.28216743  32.21347046  32.86399078  23.99795914  26.47016907  42.58639145  56.42057037  33.85581589  31.43562317  31.5878849  29.20146751  15.65680504  28.85520554  15.13387489  24.85330582  27.58193398  22.47091103  54.88874817  42.25384903  30.92913246  30.80687523  27.18153381
5951_at  YDR527W  0.413166881  0.537572265  0.729852498  0.444319457  0.483726144  0.689542472  0.793066025  0.95820272  1.561743379  0.465246648  0.421232909  0.72893405  0.569460392  0.452272743  0.617381513  0.651826501  0.507246375  0.744897962  0.985844254  2.802375793  0.844571412  0.653964996  0.787553668  0.96524328  0.358974367  0.476923078  0.452488691  0.600405693  0.583677649  0.635504246  1.050493956  4.473423481  0.615384638  0.47342518  0.681496441  0.854771733
2414_at  Found  0.034052216  0.047398843  0.078320093  0.069741279  0.109988786  0.068627454  0.010834236  0.159874618  0.153753027  0.05493274  0.011415525  0.005076142  0.122847304  0.078409091  0.073363431  0.028538814  0.085841693  0.017346939  0.099089988  0.06263499  0.056000002  0.035015449  0.04828326  0.06852036  0.136752144  0.01775148  0.053167421  0.085192695  0.075413227  0.146008402  0.073545553  0.050679848  0.053846158  0.083661415  0.033367034  0.028008297
7530_s_at  non-annotated  0.156640187  0.100578032  0.113507375  0.067491561  0.150392815  0.211328968  0.029252436  0.039707419  0.049636804  0.15919283  0.028538814  0.244670048  0.158438593  0.214772731  0.178329572  0.067351602  0.025641026  0.098979585  0.029322548  0.072354212  0.075428568  0.033985581  0.060085837  0.089374378  0.152625158  0.156213015  0.085972853  0.212981761  0.230371892  0.238445386  0.163556531  0.200247213  0.183516502  0.13188976  0.079878666  0.059128623
3554_f_at  YPLCTY4-1  5.549375534  5.796531677  4.179341793  2.771653414  3.109988928  3.419389963  3.465872049  1.289446235  2.869249344  4.326233387  5.095890522  3.897461891  3.60390377  4.520454407  2.935665846  3.992009401  7.292084694  4.421428204  2.734074593  2.363930702  3.267428398  3.002059698  3.10085845  3.081429958  5.372405529  7.128994465  4.788461685  4.346856117  5.038223267  4.700630188  4.416026592  2.077873945  2.432966948  2.97342515  3.21941328  3.570539236
5280_i_at  non-annotated  0.140749142  0.0150289  0.043132804  0.011248594  0.006734008  0.064270154  0.080173343  0.006269593  0.018159807  0.002242153  0.047945205  0.002030457  0.001148106  0.03409091  0.013544018  0.00456621  0.050167225  0.020408163  0.005055611  0.010799136  0.014857142  0.04016478  0.002145923  0.003972195  0.032967035  0.00591716  0.036199097  0.003042597  0.001033058  0.006302522  0.001097695  0.001236094  0.041758243  9.84E-4  0.002022245  0.045643151
3162_at  YHRWTAU3  0.513053358  0.475144476  0.459704876  0.541057348  0.636363685  0.644880176  0.54821229  0.539184928  0.301452786  0.53699553  0.649543405  0.420304567  0.431687713  0.392045468  0.554176033  0.561643839  1.132664442  0.498979598  0.613751233  0.376889855  0.322285712  0.33985582  0.394849777  0.292949349  0.728937745  0.461538464  0.296380103  0.686612546  0.689049542  0.787815154  0.891328216  0.378244728  0.371428579  0.454724401  0.322548002  0.425311178
3053_at  Found  0.014755959  0.009248555  0.020431329  0.014623172  0.05387206  0.038126361  0.053087756  0.020898642  0.050847456  0.017937221  0.005707763  0.042639591  0.020665903  0.005681818  0.019187359  0.022831051  0.162764773  0.012244898  0.016177958  0.008639309  0.118857138  0.033985581  0.166309014  0.052631583  0.032967035  0.015384615  0.0260181  0.021298174  0.012396694  0.126050428  0.016465424  0.029666254  0.141758248  0.032480314  0.048533872  0.108921155
4717_at  YGR287C  0.791146398  1.166473985  0.614074886  0.623172104  1.049382806  0.593681931  0.352112651  0.104493208  0.253026634  0.53699553  0.686073065  0.598984778  0.693455875  1.543181896  0.443566561  0.683789968  0.537346721  0.486734688  0.23053588  0.22138229  0.225142866  0.50463438  0.442060083  0.607745826  0.946275949  1.321893454  0.497737557  1.005071044  1.073347092  0.627100885  0.381997824  0.205191582  0.440659344  0.524606287  0.737108171  0.794605732
9388_at  YMR250W  0.619750261  2.409248352  1.364358664  2.570303679  2.446689129  2.336601257  1.693391085  2.487983465  0.480629563  0.504484355  0.485159814  0.379695445  0.745120585  2.1784091  1.777652383  2.29223752  2.236343384  2.098979473  1.858442783  1.140388727  0.579428554  0.627188444  0.380901277  0.448858023  0.663003683  2.389348984  1.688914061  2.625760794  2.519628048  2.529411793  1.993413925  0.860321343  0.423076928  0.716535449  0.467138499  0.479253083
7308_at  YBR040W  0.174801365  0.249710977  0.190692395  0.145106867  0.245791256  0.282135069  0.238353193  0.265412748  0.191283301  0.097533636  0.404109627  0.236548215  0.197474182  0.328409106  0.293453723  0.305936068  0.358974367  0.326530606  0.341759324  0.291576684  0.201142862  0.211122543  0.342274666  0.343594819  0.20757021  0.257988155  0.28393665  0.255578101  0.469008267  0.590336144  0.405049413  0.550061762  0.16483517  0.363188982  0.384226471  0.271784216
5077_at  YGL075C  0.501702607  0.242774561  0.415436983  0.579302609  0.43883279  0.541394353  0.422535181  0.256008357  0.27481842  0.404708534  0.366438359  0.248730958  0.50746274  0.270454556  0.239277661  0.345890403  0.346711278  0.537755072  0.291203201  0.320734352  0.296000004  0.304840356  0.239270374  0.234359488  0.374847382  0.65443784  0.245475128  0.371196747  0.465909064  0.342436969  0.574094415  0.206427693  0.292307705  0.273622036  0.312436789  0.179460555
5239_at  YGL230C  0.110102154  0.067052022  0.069239497  0.109111361  0.047138046  0.041394334  0.05742145  0.050156742  0.098062962  0.171524674  0.163242012  0.197969541  0.08495982  0.044318184  0.04401806  0.102739729  0.086956523  0.079591841  0.040444892  0.092872575  0.093714282  0.106076211  0.112660944  0.130089387  0.211233199  0.107692316  0.04524887  0.089249499  0.110537186  0.082983196  0.051591657  0.060568601  0.08791209  0.121062994  0.153690591  0.167012438
10171_at  YLR141W  0.813847899  1.083236933  1.281498313  1.060742497  1.239057302  1.136165619  1.496208072  1.110762835  0.44188863  0.406950682  0.562785387  0.633502543  1.005740523  0.939772725  1.002257347  1.031963468  1.176142693  0.907142878  0.908998966  0.638228893  0.474285722  0.626158595  0.75  0.698113263  0.899877906  0.795266271  1.398190022  0.782961488  0.998966873  0.982142866  1.014270067  0.626699626  0.445054948  0.741141737  0.669362903  0.676348448
11031_s_at  YJR009C  51.93530273  62.11676407  74.73439789  74.42632294  79.74186707  55.23965073  69.25026703  69.77429199  48.15738678  40.93386078  67.69748688  42.86598587  64.18599701  76.36591339  69.32279968  67.75799561  72.11928558  50.50918198  50.97472  54.65334702  60.01257324  46.01750565  52.65236282  48.75074768  68.98657227  67.76568604  69.45701599  54.6480751  62.65702438  65.38446045  71.06147766  61.17058182  44.55714417  45.66043472  54.21940994  53.053936
6542_at  YDL056W  1.356413126  1.581502914  2.128263235  1.71541059  1.470258236  1.38997817  1.497291327  1.515151501  2.246973515  1.837443948  2.074200869  2.799999714  1.890930057  1.818181872  2.220090151  1.788812757  1.092530608  2.204081535  1.918098927  2.469762325  1.525714278  2.105046272  2.536480665  1.867924571  1.470085502  1.641420126  1.791855216  2.162271976  1.81921494  1.526260614  0.946212947  1.960444927  1.967033029  2.038385868  2.50758338  2.369294405
9889_i_at  YLR441C  24.64699173  11.23121357  19.50510788  22.86501694  26.56565857  25.43355179  29.77464676  27.18286324  70.07022095  52.88565063  37.27625656  37.79898453  27.67623711  16.08409119  19.71557617  30.10959053  22.88182831  24.50102043  24.27401161  43.67926407  57.83771133  39.59114456  35.58261871  34.16881943  26.90598488  14.43076992  24.51131248  19.95131874  25.60020638  29.87185097  30.27991295  58.72187805  52.78132248  34.49803162  31.91102028  32.13070297
3858_s_at  TN(GUU)K  0.324631095  0.238150284  0.402951181  0.389201343  0.317620665  0.558823526  0.707475603  0.68443054  0.550847471  0.563901365  0.440639257  0.2609137  0.336394966  0.402272761  0.476297975  0.465753436  0.499442577  0.620408118  0.59757328  0.609071314  0.238857135  0.441812575  0.19957082  0.209533274  0.455433458  0.410650909  0.309954762  0.569979727  0.775826395  0.665966451  1.02195394  0.755253315  0.445054948  0.404527545  0.231546998  0.240663901
3653_f_at  YNLCDELTA2  6.224744797  5.246242523  4.889897823  4.262092113  2.44893384  4.335512161  4.231852531  4.017764091  5.340193748  6.160314083  7.728310585  6.19695425  4.357060909  4.022727489  6.290067673  4.576484203  5.717948914  7.148979187  5.712841034  3.5  2.061714172  4.650875568  5.58261776  3.041707993  6.896214962  7.089940548  3.841629028  8.451318741  5.852272511  5.995798588  5.632272243  3.417799473  4.53516531  5.976377964  6.191101551  5.753111362
11364_at  YAL044C  16.32917213  12.14797688  9.238366127  11.84027004  12.01571274  11.66775608  13.94691181  13.71368885  19.07505989  22.43834114  14.42351627  14.28629398  17.21010399  12.02272797  7.094807625  10.39954376  10.87290955  10.61326504  11.20626926  14.53347778  38.61714172  14.40988636  15.75536537  15.44389248  12.32112312  12.0189352  11.88235378  8.783975601  9.790288925  11.38760471  13.30186749  16.87886238  32.33296967  11.7431097  13.65015125  15.04979229
5160_at  YGL128C  0.900113523  0.952601135  0.641316712  0.844769418  0.857463598  0.973856211  1.09642458  1.101358414  0.618644059  0.90919286  1.07305944  0.88730967  1.293915033  1.015909195  0.996614039  1.152968049  0.855072439  1.069387794  0.799797714  1.301295877  0.663999975  1.075180173  1.202789664  0.940417051  1.682539701  1.166863918  0.831447959  0.776876271  0.788223147  0.811974823  0.996706963  1.165636539  0.948351681  0.94094485  0.921132386  0.818464696
2729_at  Found  0.258796811  0.075144507  0.228149831  0.084364459  0.122334458  0.135076255  0.186348855  0.152560085  0.214285731  0.1278027  0.190639287  0.209137052  0.363949507  0.275000006  0.199774265  0.174657539  0.196209595  0.087755106  0.133468136  0.10799136  0.030857144  0.18434602  0.172746778  0.175769627  0.547008574  0.200000003  0.173076928  0.126774848  0.082644626  0.27836135  0.104281016  0.10383188  0.198901102  0.122047238  0.071789682  0.169087112
9287_s_at  YMR322C  1.950056791  7.653179169  7.665153027  8.480315208  8.079686165  8.293027878  7.940411568  7.597701073  1.349879026  1.079596519  1.110730648  1.162436485  1.786452532  7.577272892  6.801353931  9.329908371  11.14269829  8.071428299  8.274013519  3.974081993  0.667428553  1.199794054  0.887338996  0.838133097  2.738705873  11.77633095  8.938914299  9.382352829  8.400826454  8.480042458  9.510428429  2.705809355  1.359340668  1.240157485  0.99393326  0.82883817
6631_at  YDL144C  7.693530083  7.949132442  9.549375534  6.06524229  7.72615099  7.372549057  7.358613014  6.735631943  3.415254354  6.788116932  7.15068531  4.753299713  7.408725739  6.456818581  6.620767117  7.530822277  6.672240734  6.595918655  6.838220119  6.694384575  6.391999722  6.350153923  5.679184437  6.603773594  8.158730507  6.204733849  7.806560993  5.444219112  5.807851315  5.51575613  6.633369923  5.912236691  5.975824356  5.459645748  5.192112923  5.58091259
11147_at  YJL146W  2.177071571  1.683237076  1.62883091  2.399325132  2.098765612  2.114379168  2.173347712  1.853709459  1.601694942  0.765695155  0.691780806  1.59593904  2.159586906  2.010227203  2.237020254  1.715753436  1.012263179  1.54897964  1.916076779  1.537796855  2.41371417  1.511843443  1.5  1.442899704  2.051282167  0.937278092  2.210407257  1.814401627  1.629132152  1.873949528  1.881448984  1.423980117  1.818681359  1.629921317  1.413548946  1.466804862
11159_s_at  YJL136C  22.74120331  13.66705132  16.96821785  19.31383705  22.50617409  21.04466248  24.80498314  27.37826729  44.12227631  29.91928482  22.25  30.95025444  18.73823357  15.77954578  15.96162415  20.26483917  25.04570961  21.57448959  20.43073654  33.23758316  45.1794281  27.14109039  18.15557861  28.64548302  18.17948723  12.39053249  15.75452423  17.86207008  24.94938087  26.49474907  21.84742165  44.30778503  32.72637558  28.32480431  21.86349869  23.72302628
7453_at  YBL088C  1.791146517  2.337572098  1.919409871  2.112486124  2.717171907  2.318082809  2.553629398  1.479623914  1.127118707  1.750000119  1.26826489  1.732994914  2.266360521  2.198863745  2.183972836  2.252283096  2.240802765  1.851020336  1.686552048  1.23218143  2.290285587  1.941297531  1.800429225  1.796424985  2.032967091  1.065088749  2.359728575  1.888438225  2.033057928  2.204831839  2.545554399  1.792336106  1.494505525  1.920275688  1.683518648  1.543568373
3730_at  YLRCDELTA27  1.810442686  1.686705112  1.265607238  2.022497177  2.200897932  2.102396488  2.23726964  1.781609178  0.674334168  1.437219739  1.912100554  1.636548162  1.443168879  1.669318199  2.128668308  2.4383564  3.083612204  2.590816259  1.966632843  0.724622011  0.534857154  1.01029861  1.30901289  0.82323736  2.305250406  2.700591803  1.953619957  2.348884583  2.497933865  2.921218634  2.524698257  0.766378224  0.965934098  1.055118084  1.100101113  1.230290413
5571_at  YER131W  3.08286047  0.953757226  1.862656116  2.011248589  2.213243723  2.506536007  2.731310844  4.685475349  19.90678024  9.309417725  5.880136967  6.653807163  3.252583265  1.032954574  2.520316124  1.803653002  1.966555119  3.125509977  2.743174553  9.316414833  12.31999969  7.221421242  6.407725334  6.254220486  3.412698507  1.014201164  2.15837121  2.082150221  2.401859522  3.014705896  4.08122921  16.87762642  9.168131828  5.444881916  5.824064255  5.407675743
9655_at  YML010W  1.079455137  0.849710941  1.043132782  0.971878529  0.983165026  0.688453138  0.921993434  1.062695861  1.065375328  1.193946242  0.875570774  0.988832474  1.068886399  0.882954538  0.829571068  1.049086809  0.936454833  0.618367314  0.673407435  1.065874696  2.015999794  1.044284225  1.054721117  1.055610776  1.230769277  1.1715976  1.150452495  0.811359048  0.837809861  0.761554658  0.994511545  1.720642686  1.220879078  1.069881797  1.041455984  0.924273789
8285_at  YOR264W  0.255391598  2.907514334  6.843359947  4.776153088  3.75757575  3.396513939  2.224268675  1.294670939  0.932203412  0.297085226  0.261415511  0.204060912  0.365097612  4.647727489  5.897291183  4.465753555  3.246376991  2.639796019  1.875631809  1.168466449  0.341714263  0.350154459  0.284334749  0.248262167  0.465201467  5.833136082  6.099547863  3.784990072  3.153925419  2.108193398  1.855104327  1.23732996  0.46813187  0.294291347  0.289180994  0.219917014
4526_at  YHR008C  18.54710579  22.19421959  19.24176979  22.13048363  19.38496017  23.42156982  23.97399712  20.66875648  4.65617466  13.96636868  18.71803665  11.89949226  18.6176815  21.38068199  23.32392693  24.67009354  22.76254272  20.2857132  21.42163849  12.32073498  14.13714314  12.11019611  14.35193062  12.13505459  23.96581268  33.38106537  20.48755646  19.12880325  18.1198349  19.21113586  22.11086845  9.73547554  14.93846226  10.66633797  12.3488369  15.06638908
8245_r_at  YOR309C  0.322360963  0.175722539  0.404086262  0.552305937  0.230078578  0.376906306  0.408450693  0.752351105  3.28450346  0.473094195  0.441780835  0.940101504  0.23765789  0.272727281  0.451467276  0.272831053  0.292084724  0.5  0.69666326  1.531317472  1.105142832  0.868177176  1.094420552  0.595829189  0.159951165  0.294674546  0.382352948  0.858012199  0.459710747  0.359243721  0.568605959  0.974041998  0.827472568  0.812007844  1.168857336  0.381742716
3551_f_at  YPLCDELTA10  0.281498283  0.236994207  0.162315547  0.13723284  0.088664427  0.105664484  0.063921988  0.044932082  0.102905571  0.162556067  0.351598173  0.273096442  0.196326077  0.297727287  0.156884864  0.202054814  0.272017837  0.081632651  0.192113236  0.060475159  0.08228571  0.140061796  0.121244639  0.205561087  0.245421261  0.355029583  0.110859737  0.275862098  0.164256185  0.182773113  0.118551046  0.048207663  0.045054946  0.21062991  0.167846307  0.256224066
4676_at  non-annotated  0.213393867  0.291329473  0.272417724  0.146231726  0.240179583  0.160130709  0.095341273  0.228840128  0.198547214  0.173766822  0.267123282  0.225380719  0.13547647  0.305681825  0.229119629  0.174657539  0.149386838  0.21020408  0.259858429  0.134989202  0.063999996  0.166838318  0.137339056  0.061569016  0.163614169  0.194082841  0.136877835  0.374239385  0.217975199  0.230042025  0.13062568  0.173053145  0.065934069  0.201771647  0.171890795  0.151452273
4808_at  YGR198W  2.096481323  1.564161897  1.371169209  1.183352113  1.27272737  1.176470637  1.184182048  1.547544479  2.950363159  2.918161392  3.089041233  2.317766428  2.269804955  1.323863626  1.674943447  1.550228357  1.108138204  1.186734676  1.203235507  2.514038801  2.077714205  2.789907217  2.331545115  2.086395264  2.852258921  2.288757324  1.063348413  1.075050712  1.157024741  0.956932783  1.343578577  2.028430223  2.553846121  2.070866108  2.046511412  2.22095418
3363_at  YELCTAU1  0.276957989  0.243930638  0.296254277  0.184476942  0.301907986  0.106753811  0.176598027  0.185997903  0.125907987  0.306053817  0.37785387  0.431472063  0.35476464  0.242045447  0.335214436  0.202054814  0.383500576  0.240816325  0.200202212  0.074514039  0.097142853  0.1791967  0.19957082  0.199602783  0.568986535  0.340828389  0.173076928  0.347870201  0.418388426  0.483193278  0.211855099  0.064276882  0.120879121  0.263779521  0.310414553  0.345435649
10750_at  YKL169C  2.013620853  1.331791878  2.234960318  1.463442206  1.005611658  1.253812671  1.032502651  1.518286347  1.227602959  1.806053996  2.155251265  1.219289303  2.96555686  2.139772892  1.501128674  1.350456715  1.633221865  0.870408177  0.870576262  0.669546425  1.658285737  1.512873173  1.318669558  1.131082416  3.780220032  1.579881668  1.44570148  0.735294163  0.92148757  0.867647052  1.315038443  0.609394252  1.231868148  1.647637725  1.174924135  0.832987547
2519_at  Found  0.010215664  0.005780347  0.018161181  0.010123734  0.021324355  0.008714597  0.013001083  0.012539186  0.008474576  0.017937221  0.007990868  0.012182741  0.009184846  0.0125  0.009029346  0.013698631  0.0122631  0.01122449  0.010111223  0.007559395  0.018285714  0.008238929  0.009656652  0.005958292  0.021978023  0.010650887  0.010180996  0.008113591  0.013429752  0.013655462  0.015367728  0.021013597  0.013186814  0.005905512  0.006066734  0.00726141
7266_at  YBR088C  1.51532352  1.101734161  1.099886537  1.248593926  0.838383853  0.553376913  1.130010843  0.862069011  0.550847471  5.632287025  3.376712322  3.645685196  2.298507452  0.968181789  1.369074464  0.905251205  0.467112631  0.648979545  1.139534831  0.560475171  1.850285649  4.768280029  3.488197565  1.979146004  0.970695972  0.733727813  0.98642534  0.56389451  0.522727251  0.67752105  0.547749758  0.302843004  4.736263752  3.872047186  3.7178967  2.370331764
10570_at  YKR007W  2.91940999  1.892485499  2.930760622  2.833520889  2.868687153  2.796296358  3.276272774  2.459770203  2.656174421  3.982063055  3.327625751  2.458883286  2.516647577  2.072727203  2.627539396  2.283105135  3.972129107  2.54285717  2.451971531  1.962203026  4.444571495  3.356333494  3.013948441  3.035749912  2.815629005  3.682840347  3.515836954  2.554766893  2.823346853  2.766806841  3.586169243  1.834363222  3.874725342  2.365157604  2.604651213  2.48651433
5901_at  non-annotated  0.559591353  1.2323699  0.900113523  1.339707494  1.355780125  1.111111164  1.175514579  0.786833882  1.046004891  0.74439466  0.958904147  0.748223305  0.91389209  1.357954621  1.113995433  1.503424644  0.826086938  1.254081607  0.797775507  0.750539958  0.592000008  0.685890794  0.539699554  0.578947365  0.871794879  1.334911346  1.298642635  1.423935056  1.276859522  1.246848702  0.913282096  0.788627863  0.79780221  0.628937006  0.794742107  0.795643091
4144_at  YIL027C  8.867197037  6.408092022  5.434733391  6.420697212  8.283950806  6.669934273  7.054170609  6.028213501  8.092010498  8.576233864  8.921233177  8.747207642  6.639494896  8.59431839  8.088035583  7.560502529  9.147157669  9.092856407  6.222446918  5.968682766  4.736000061  7.016477585  9.110514641  6.267129898  11.01343155  10.25917244  4.154977322  8.599391937  9.047520638  8.078781128  8.708013535  5.493201256  6.805494308  6.968503952  7.524772167  7.2883811
4488_at  YHR060W  2.511918306  1.891329527  0.528944373  1.308211565  1.835016966  1.044662356  1.563380241  1.515151501  2.559322119  2.002242327  3.08447504  1.80304575  1.358209014  2.078409195  1.240406275  1.457762599  1.712374687  1.069387794  1.871587396  2.545356274  2.201142788  1.779608607  1.888411999  1.980139017  3.039072037  1.676923037  1.457013607  1.880324602  2.291322231  2.481092453  0.846322715  1.405438662  1.895604491  2.378937006  2.025278091  1.505186677
2188_at  Found  0.039727584  0.010404624  0.009080591  0.023622047  0.019079687  0.008714597  0.009750812  0.070010446  0.019370461  0.095291488  0.089041099  0.02538071  0.083811715  0.079545453  0.121896163  0.061643839  0.014492753  0.023469387  0.007077856  0.043196544  0.097142853  0.027806384  0.008583691  0.027805362  0.014652016  0.008284024  0.023755655  0.014198784  0.002066116  0.015756303  0.054884743  0.069221258  0.082417585  0.045275588  0.006066734  0.058091283
3580_f_at  YORWTY2-2  8.581157684  10.22543335  8.414301872  7.029246807  6.565656662  7.652505398  7.674973011  6.794148445  8.645277977  9.793722153  13.76484108  9.078172684  7.814007282  6.131818295  9.110609055  7.964612007  12.58974457  10.22857189  9.377148628  6.518358231  4.350857258  7.719875813  9.685622215  5.528302193  11.79242992  12.76213074  6.238687992  10.94827652  9.141529083  8.734244347  8.766191483  7.793571949  7.387912273  8.140748024  9.313446999  9.216804504
6326_at  YDR136C  0.026106697  0.046242774  0.019296255  0.01687289  0.017957352  0.005446623  0.043336943  0.008359457  0.018159807  0.062780268  0.013698631  0.009137056  0.08495982  0.047727272  0.1060948  0.011415525  0.046822742  0.008163265  0.058645096  0.009719222  0.018285714  0.009268794  0.010729614  0.00695134  0.015873015  0.023668639  0.064479634  0.015212983  0.012396694  0.006302522  0.010976949  0.012360939  0.015384615  0.011811025  0.008088979  0.013485475
7356_at  YBL005W  1.015891075  0.973410368  0.885357559  0.926884174  0.744107783  1.155773401  1.368363976  1.402298808  1.239709496  1.280269146  0.931506872  0.870050728  1.011481047  1.011363626  0.678329527  0.787671268  0.965440333  1.106122494  1.278058648  1.262418985  1.145142794  0.756951571  0.843347609  1.203575015  1.230769277  0.695858002  0.75339365  0.76977694  1.112603307  0.968487382  1.144895792  1.150803328  1.069230795  0.956692874  0.830131412  0.774896204
2538_s_at  Found  2.012485743  1.712138772  1.94892168  2.120359898  1.671156049  1.994553447  1.925243616  1.750261307  1.613801479  1.649103284  1.0  1.106598973  2.588978291  1.46022737  1.977426529  2.384703159  1.175027847  1.462244868  2.134479284  1.479481578  3.629714251  2.138002157  2.054721117  2.234359503  2.29792428  0.661538482  1.997737646  1.104462504  1.410123944  1.610294223  1.553238273  2.131025791  2.204395771  1.798228264  1.832153559  1.913900256
3540_at  YPRCTAU3  0.253121436  0.165317923  0.167990923  0.095613047  0.124579132  0.141612202  0.126760557  0.08672937  0.139225185  0.104260094  0.22260274  0.160406083  0.123995416  0.184090927  0.134311512  0.132420093  0.204013377  0.135714278  0.126390293  0.106911443  0.019428572  0.126673535  0.123390555  0.192651436  0.258852273  0.165680468  0.127828062  0.224137947  0.208677694  0.140756309  0.137211859  0.097651415  0.113186821  0.157480314  0.189079881  0.173236519
2743_at  Found  0.566401839  1.249710917  1.160045385  0.857142866  1.829405189  1.15795207  1.09967494  0.872518301  0.015738498  0.380044878  0.257990867  0.222335011  1.792193055  1.393181801  1.714446902  1.915525198  1.376811624  0.819387794  0.838220417  0.495680362  0.940571427  0.334706485  0.271459222  0.613704085  0.916971922  0.463905334  1.123303175  0.843813419  1.135330558  0.90336138  1.055982471  0.328800976  0.485714316  0.322834641  0.304347813  0.3599585
10667_at  YKL074C  0.9284904  0.972254276  1.39160049  1.640045047  1.609427571  1.461873651  1.911159158  0.685475469  2.412832975  0.847533643  0.989726007  1.078172565  1.133180261  1.189772725  0.51580137  0.655251145  1.129320025  1.385714293  1.575328588  2.048596144  0.682285726  1.017507792  0.962446332  0.922542214  0.550671518  1.416568041  1.494343996  1.411764741  1.122933865  1.663865566  1.458836436  2.4042027  0.843956113  0.749015749  1.192113161  0.920124412
8927_at  YNL061W  1.384790063  0.591907501  2.517593622  2.131608486  1.995510817  2.44989109  3.00541687  4.018808842  14.06416416  2.95515728  2.090182781  3.366497517  1.882893324  0.711363614  1.755079031  2.734018326  2.374582052  2.439795971  2.982810736  9.452483177  6.014856815  2.106076241  3.114806652  3.08838129  1.461538434  0.848520696  1.980769396  1.887424111  2.137396574  2.390756369  3.624588728  14.42645168  3.348351955  2.412401676  3.649140358  3.896265507
2357_at  Found  0.048808176  0.054335255  0.114642456  0.053993255  0.102132447  0.078431368  0.031419285  0.08672937  0.070217922  0.034753364  0.121004574  0.088324867  0.10907004  0.0625  0.012415349  0.22260274  0.103678934  0.043877553  0.09201213  0.059395246  0.073142856  0.041194644  0.019313304  0.036742803  0.094017096  0.1112426  0.130090505  0.053752542  0.055785123  0.050420173  0.076838642  0.060568601  0.086813189  0.064960629  0.037411526  0.006224066
7045_i_at  non-annotated  0.181611806  0.22658959  0.245175943  0.350956142  0.189674526  0.305010885  0.14517875  0.193312436  0.105326876  0.025784753  0.079908676  0.06395939  0.114810571  0.161363646  0.178329572  0.334474891  0.136008918  0.26836732  0.149646103  0.064794816  0.056000002  0.04016478  0.091201715  0.059582919  0.158730164  0.497041434  0.244343907  0.334685624  0.151859492  0.171218485  0.19868277  0.079110011  0.106593408  0.085629918  0.076845296  0.085062236
8050_at  non-annotated  0.036322363  0.161849707  0.135073781  0.09111362  0.065095402  0.082788669  0.108342357  0.026123302  0.066585958  0.007847534  0.070776254  0.057868019  0.095292777  0.154545456  0.145598188  0.062785387  0.071348943  0.082653061  0.0364004  0.003239741  0.08685714  0.050463438  0.01609442  0.028798413  0.109890111  0.136094674  0.158371046  0.061866127  0.030991735  0.108193286  0.038419321  0.004944376  0.060439561  0.045275588  0.052578356  0.061203316
9762_at  YML123C  0.599318981  0.499421954  0.485811561  0.579302609  0.347923696  0.400871456  0.486457199  0.474399179  0.803874135  1.563901424  1.107306004  0.788832426  1.133180261  0.462500036  0.555304766  0.486301363  0.326644361  0.220408157  0.432760328  0.853131771  1.809142828  0.803295553  1.042918444  0.848063588  0.534798563  0.673372805  0.404977381  0.367139995  0.246900812  0.353991628  0.271130651  1.050679803  3.609890223  0.843503892  0.869565189  0.711618185
6389_at  YDR109C  0.110102154  0.206936404  0.349602729  0.23509562  0.335578024  0.328976035  0.383531958  0.472309321  0.291767567  0.163677141  0.215753421  0.227411166  0.215843856  0.203409091  0.233634323  0.255707771  0.15384616  0.421428561  0.414560139  0.448164135  0.144000009  0.232749745  0.156652361  0.169811323  0.188034192  0.278106511  0.300904989  0.300202847  0.297520638  0.319327742  0.19868277  0.304079086  0.241758242  0.239173219  0.249747217  0.239626542
4270_f_at  non-annotated  0.158910334  0.247398838  0.065834284  0.042744659  0.115600459  0.138344228  0.187432274  0.057471264  0.116222769  0.072869956  0.215753421  0.113705583  0.136624575  0.213636369  0.123024821  0.111872151  0.144927531  0.069387756  0.129423663  0.008639309  0.121142857  0.117404729  0.136266097  0.082423039  0.219780222  0.178698227  0.132352948  0.119675465  0.127066121  0.116596647  0.106476404  0.05191594  0.106593408  0.108267717  0.120323546  0.115145229
7359_at  YBL002W  14.10896683  15.66820812  4.993189335  2.031496286  0.519640863  0.608932495  0.669555783  1.019853711  2.481840134  7.988789558  21.17237473  15.41421318  13.23880672  13.86590862  5.38036108  1.837899566  0.807134926  0.578571439  0.794742107  2.377969742  3.726857185  15.18846607  18.88197517  19.58987045  10.57264996  12.0686388  4.890271664  1.45030427  0.540289223  0.616596639  0.941822231  2.928306341  5.315384865  18.28149605  18.34074783  16.08091164
2275_g_at  Found  1.080590248  0.321387261  0.559591353  0.427446574  0.2143659  0.374727696  0.331527621  0.841170371  1.22276032  0.897982121  1.350456715  1.427411199  1.104477644  0.535227299  0.310383737  0.633561671  0.528428137  0.531632602  0.401415557  0.994600415  3.140571356  1.410916567  1.431330442  1.332671285  1.207570195  0.228402361  0.416289598  0.347870201  0.551652908  0.592437029  0.575192153  2.058096409  1.642857194  1.51968503  1.569261789  1.326763391
5947_at  YDR523C  0.333711684  0.263583809  0.152099878  0.174353212  0.237934917  0.312636167  0.36078003  0.243469179  0.39104116  0.403587461  0.402968049  0.400000006  0.35476464  0.30795455  0.209932283  0.342465758  0.331103683  0.315306097  0.23356925  0.252699792  0.394285709  0.453141093  0.501072943  0.428003967  0.296703279  0.431952655  0.25  0.291075081  0.25  0.356092453  0.293084532  0.328800976  0.462637365  0.451771677  0.452982783  0.478215724
10757_at  YKL162C  1.053348541  1.369942188  1.098751426  1.1563555  1.142536521  0.981481433  0.777898133  0.814002097  0.208232462  0.412556052  0.329908669  0.544162393  0.881745219  1.436363697  1.155756235  1.222602725  0.993311048  0.741836667  0.855409443  0.482721388  0.862857163  0.604531407  0.428111613  0.48262164  0.903540909  0.96568048  1.288461566  1.183570027  0.904958665  0.83088237  0.754116356  0.310259581  0.548351705  0.556102335  0.535894811  0.56327796
7028_at  non-annotated  0.041997731  0.003468208  0.005675369  0.025871767  0.004489338  0.022875816  0.006500542  0.018808777  0.019370461  0.045964126  0.002283105  0.008121828  0.005740528  0.037500001  0.039503384  0.035388127  0.003344482  0.028571427  0.021233568  0.019438444  0.005714286  0.014418125  0.005364807  9.93E-4  0.003663004  0.003550296  0.002262444  0.020283977  0.013429752  0.007352941  0.004390779  0.019777503  0.007692308  0.001968504  0.013144589  0.00726141
3787_f_at  Found  5.762769699  6.441618443  5.421112537  4.641170025  4.442199707  5.627450466  4.988081932  4.563218594  5.960048199  6.176009655  8.850456238  5.950253487  5.678530693  4.754545689  6.603837013  6.12214613  7.161650181  7.541836262  6.790697098  3.929805517  2.475428581  5.767250061  7.08369112  5.254220486  7.250305176  9.221302032  3.326923132  7.718052864  6.102272511  6.15441227  6.361141682  6.04202652  5.636264324  6.784448624  6.93124342  6.576763153
9814_at  non-annotated  0.127128258  0.055491332  0.087400682  0.10798651  0.092031427  0.071895421  0.054171178  0.141065836  0.329297841  0.165919289  0.157534257  0.169543147  0.098737091  0.040909093  0.068848759  0.061643839  0.086956523  0.043877553  0.087967642  0.15010798  0.190857142  0.098867148  0.096566521  0.124131083  0.096459098  0.059171598  0.080316745  0.052738339  0.03822314  0.068277314  0.082327113  0.229913473  0.078021981  0.134842515  0.11526794  0.077800825
8640_at  YOL103W  2.77298522  3.099421978  2.944381237  2.955005884  2.428731918  2.519607782  3.293607712  2.93625927  4.731235027  4.086323261  3.462328672  3.415228367  3.381171227  2.910227537  2.997742653  2.315068483  3.313266516  2.502040625  2.967643976  4.456803799  3.005714178  3.116374969  4.355150223  3.300893784  1.88278389  3.607100487  3.438914061  2.856998205  1.881198406  2.727941275  2.795828819  4.813349724  3.295604467  3.732283592  3.940343618  3.369294167
7563_at  YPR165W  12.0805912  18.90982628  18.20204353  17.12035942  16.1627388  15.31699276  14.8634882  13.40020943  17.55569077  18.45739937  14.4075346  20.51471901  17.10218239  17.0625  18.29232407  17.20662117  12.64994335  15.17755127  13.0343771  12.32397366  12.5554285  16.76416016  18.48283195  16.76365471  15.73626423  12.6023674  17.07239723  14.78904724  14.43595028  15.55462265  16.98243713  14.51174259  18.49780273  16.42027664  18.2800808  17.33817291
11216_at  YJL210W  10.44494915  14.06473923  13.20998955  15.26884174  17.99887848  15.20043564  16.39111519  10.79519367  4.190073013  3.060538292  2.962328911  4.974619389  10.48794556  13.69431877  14.62866783  13.01598167  8.89074707  11.71020317  12.44287109  8.623109818  9.301714897  5.783727646  5.327253342  6.115193844  10.10134315  11.06272221  15.8778286  11.20993996  11.80062008  13.23214245  13.78485298  9.111248016  6.72527504  5.834645748  4.963599205  6.445020199
3527_f_at  YPRCDELTA19  4.691259861  5.360693455  4.33030653  3.307086706  3.974186659  3.466231108  3.191765785  3.284221411  2.66828084  4.431614399  6.631278992  4.292385578  3.545350313  3.347727537  4.203160286  3.674657583  7.095875263  4.724489689  4.919109821  2.653347731  1.317714334  3.262615681  3.892703772  2.234359503  5.329670429  4.459171295  3.001131058  6.907708168  4.245867729  5.029411793  4.567508221  3.800988674  2.99120903  4.620078564  4.568250179  4.436721802
3131_g_at  Found  0.402951181  0.534104049  0.446083993  0.23509562  0.23344557  0.261437893  0.167930648  0.366771162  0.202179193  0.271300465  0.350456625  0.244670048  0.380022973  0.276136369  0.532731354  0.42694068  0.312151611  0.334693849  0.293225467  0.266738653  0.403428555  0.289392382  0.348712444  0.567030787  0.450549483  0.461538464  0.316742092  0.374239385  0.309917361  0.294117659  0.311745346  0.220024705  0.278021991  0.29625985  0.414560139  0.286307037
7632_i_at  YPR102C  16.8138485  12.81965351  22.7287178  20.02474594  19.51290703  23.29738426  22.40411568  22.58202934  42.65859604  31.03699684  21.75913239  26.21319771  18.86796951  13.93636417  19.98984146  17.28995514  18.60646629  20.88163185  22.90899658  23.77861595  25.09142876  25.11225319  23.57618141  18.91459846  16.09279633  11.75976372  18.90045357  22.30628777  19.69421387  26.32878304  25.89901161  32.26823044  28.38351631  26.03051186  28.0202198  25.05082703
4626_at  non-annotated  1.418842196  1.263583779  0.995459676  1.052868366  1.243546724  0.961873651  1.107258797  0.893416941  2.058111429  1.60538125  1.950913191  1.564467072  1.091848493  1.078409195  1.27990973  0.976027429  0.881828308  0.672448993  0.795753241  1.151187897  1.832000017  1.393408895  1.543991327  2.221449852  1.934065938  1.13727808  1.361991048  0.73427999  1.075413227  0.890756369  1.324917674  1.815821886  1.60659337  1.688976407  1.529828072  1.115145206
10162_at  YLR181C  1.928490281  2.002311945  2.303064585  1.584926844  1.534231186  1.143790841  1.72697711  1.303030252  0.560532689  0.817264616  1.044520617  0.951268971  1.390355945  2.304545641  1.961625338  0.784246564  1.046822786  1.095918417  1.478260756  1.735421181  1.046857119  1.148300648  1.110514998  1.131082416  1.551892519  1.934911251  1.648190022  1.325557828  1.067148805  1.25840342  1.88693738  0.82076633  0.810989082  1.150590539  1.25985837  1.159751058
4550_at  YHL012W  0.010215664  0.027745666  0.009080591  0.030371204  0.015712682  0.010893246  0.020585047  0.004179729  0.019370461  0.00896861  0.006849315  0.017258883  0.037887488  0.003409091  0.020316027  0.034246575  0.013377927  0.003061224  0.010111223  0.008639309  0.003428572  0.004119465  0.005364807  0.004965243  0.03174603  0.01183432  0.007918552  0.007099392  0.017561983  0.031512607  0.004390779  0.004944376  0.026373629  0.002952756  0.003033367  0.006224066
3544_at  YBL108W  0.094211124  0.092485547  0.099886492  0.073115863  0.130190805  0.013071896  0.022751894  0.005224661  0.062953994  0.057174891  0.123287678  0.093401015  0.095292777  0.093181819  0.099322796  0.130136982  0.134894103  0.060204081  0.015166834  0.074514039  0.119999997  0.063851699  0.055793989  0.043694142  0.098901108  0.150295854  0.100678734  0.103448279  0.110537186  0.068277314  0.144895718  0.077873915  0.105494514  0.023622049  0.056622848  0.006224066
2488_at  Found  0.220204309  0.08786127  0.175936431  0.185601801  0.139169469  0.200435728  0.128927395  0.500522494  0.753026664  0.507847548  0.013698631  0.139086291  0.282434016  0.169318184  0.121896163  0.157534257  0.222965449  0.155102029  0.146612734  0.531317472  2.484571218  0.15036045  0.036480688  0.203574985  0.042735044  0.031952664  0.080316745  0.119675465  0.223140493  0.162815124  0.166849613  0.474660069  0.705494463  0.150590554  0.095045492  0.106846467
4403_at  YHR110W  5.069239616  5.680924892  5.143019199  3.85264349  3.648709536  3.929193974  4.054171085  3.769070148  0.94309932  5.676009178  5.783105373  2.819289446  4.045924187  4.754545689  4.904063225  4.036530018  4.314381123  3.730612278  4.37411499  2.007559299  2.676571369  4.308959484  3.633047342  2.382323742  5.493284702  7.506508827  3.899321556  3.986815691  2.834710598  3.744748116  3.971459866  1.46353519  3.682417631  3.666338682  3.104145527  3.097510338
4700_at  non-annotated  0.163450629  0.367630035  0.311010212  0.329583794  0.118967459  0.275599122  0.331527621  0.228840128  0.38861984  0.482062817  0.272831053  0.139086291  0.063145816  0.423863649  0.406320542  0.327625573  0.420289874  0.152040809  0.24469161  0.166306689  0.345142871  0.165808439  0.163090125  0.165839136  0.290598273  0.434319556  0.316742092  0.216024339  0.206611574  0.218487397  0.301866084  0.114956737  0.128571436  0.159448832  0.1456016  0.181535259
4956_at  YGR028W  5.307605267  2.233525991  2.015891075  1.660292506  1.893378258  1.55010891  1.667388797  1.818181872  1.228813648  5.223094463  4.757990837  3.784771442  4.723306656  2.729545593  2.366816998  2.1095891  2.437012434  1.98163259  1.558139563  1.204103708  3.180571318  4.120494366  3.480686665  3.448858023  6.391941547  3.597633123  1.899321198  1.945233345  2.096074343  1.97163868  1.987925529  0.755253315  4.175824165  3.412401676  3.36198163  3.495850325
6383_at  YDR103W  0.289443821  0.334104031  0.333711684  0.321709812  0.305274993  0.358387828  0.383531958  0.26332289  0.365617454  0.18049328  0.190639287  0.246700495  0.239954084  0.248863637  0.223476291  0.319634706  0.304347813  0.27448979  0.323559135  0.22678186  0.420571417  0.228630275  0.262875527  0.233366445  0.213675216  0.278106511  0.27714932  0.330628812  0.370867789  0.380252123  0.313940734  0.253399253  0.214285716  0.136811018  0.130434766  0.271784216
2101_s_at  Found  0.012485811  0.043930635  0.274687856  0.133858263  0.030303033  0.030501088  0.069339111  0.152560085  0.048426151  0.036995515  0.121004574  0.103553295  0.024110219  0.1784091  0.079006769  0.078767128  0.054626536  0.097959183  0.104145601  0.007559395  0.012571429  0.100926876  0.08261802  0.03773585  0.036630038  0.013017752  0.166289598  0.105476677  0.104338847  0.160714298  0.143798038  0.039555006  0.027472528  0.019685039  0.079878666  0.00726141
11184_at  YJL154C  0.825198591  1.386127114  1.536889791  1.518560171  1.491582513  1.325708032  1.543878555  1.321839094  0.548426151  0.680493295  0.681506872  0.719796956  0.79563725  1.521590829  1.318284392  1.206621051  1.404682279  1.339795947  1.281091928  1.158747315  1.187428594  1.03913486  0.856223226  0.920556068  1.01098907  1.084023714  1.438914061  1.369168401  1.442148805  1.350840449  1.282107592  0.763906002  0.843956113  0.948818922  0.843276024  0.880705357
7189_at  YBR188C  1.007945538  0.986127198  1.291713953  1.244094491  1.041526437  1.310457587  1.251354218  1.518286347  1.265133142  1.526905894  1.036529779  1.125888348  0.796785355  0.914772749  1.265236974  1.173516035  0.975473821  1.350000024  1.310414553  1.446004272  0.918857157  1.280123591  1.062231779  1.020854115  0.923076928  0.997633159  1.180995464  1.119675517  1.368801594  1.52836144  1.207464337  1.211372018  1.284615397  1.255905509  1.227502465  1.192945957
2339_at  Found  0.010215664  0.0150289  0.113507375  0.002249719  0.013468015  0.025054466  0.013001083  0.012539186  0.012106538  0.011210763  0.006849315  0.005076142  0.009184846  0.003409091  0.058690742  0.007990868  0.017837236  0.006122449  0.014155712  0.005399568  0.013714286  0.00514933  0.002145923  0.005958292  0.072039075  0.049704142  0.047511309  0.008113591  0.006198347  0.013655462  0.021953898  0.011124845  0.007692308  0.005905512  0.014155712  0.006224066
4507_at  YHR033W  5.187287331  2.470520258  2.73212266  2.935883045  3.286195278  3.084967375  2.787648678  2.270637512  2.624697447  2.568385839  3.117579937  2.776649714  4.978186131  1.850000143  2.521444559  2.880136967  3.069119215  2.430612087  2.26895833  1.550755978  4.029714108  3.022656918  3.723176003  3.76067543  5.572649479  3.437869787  2.202488661  1.945233345  2.396694183  2.155462265  3.177826643  1.442521572  2.78791213  2.291338682  2.726996899  3.144190788
5352_at  YFR010W  4.863790989  6.292485237  4.95800209  6.338582993  6.87766552  6.71023941  7.678223133  6.084639549  2.923728943  7.465247154  5.686073303  5.215228558  6.835821629  7.090909481  7.683972836  7.052511215  6.891861916  6.115305901  6.083922863  5.259179115  7.281142712  6.597321987  6.277896881  6.89275074  5.811965942  4.067455769  6.418552399  4.912778854  5.992768288  5.962184906  6.133918762  5.362174988  7.618681431  6.26377964  6.040444851  6.403526306
5766_at  YEL024W  35.11350632  30.56531525  29.76049805  21.38245201  23.0785656  20.07516289  22.11917496  20.42006302  15.32566643  30.17040443  27.93036461  26.9563446  35.94374466  31.36136436  29.34988594  24.65525246  20.04347801  18.42959213  17.08897781  12.81101513  37.15657043  25.68692017  30.04291916  27.78550148  40.74847412  30.26272202  27.54298782  19.32048798  17.21177673  18.28991508  18.51152611  11.52534008  30.70769119  22.49212456  26.91405296  28.95746803
2363_s_at  Found  0.194097623  0.179190755  0.263337135  0.196850404  0.136924803  0.233115464  0.366197169  0.281086743  2.249394655  0.232062802  0.17351599  0.34517765  0.235361665  0.139772728  0.379232496  0.26826486  0.333333343  0.389795929  0.34378159  0.790496707  0.429714262  0.299691051  0.505364776  0.805362463  0.253968239  0.191715986  0.261312217  0.200811356  0.232438013  0.262605041  0.450054914  1.26081574  0.162637368  0.343503952  0.494438827  0.299792498
10507_at  YKR082W  2.574347496  1.749132991  1.995459795  2.103487015  1.677890062  1.53594768  1.438786507  1.890282154  4.986682892  1.707399249  1.674657583  2.687309742  2.1182549  1.25  1.919864655  1.029680371  1.272017837  1.135714293  1.940343618  3.130669355  1.380571485  2.640576601  2.403433561  1.85501492  2.577533722  1.008283973  2.193439007  1.860040545  1.464876056  1.922268987  2.204171419  3.440049171  2.242857218  1.492125988  2.541961432  2.837136745
11363_at  YAL045C  0.389330298  0.305202305  0.326901257  0.346456677  0.478114486  0.324618727  0.43986994  0.37826544  0.348668277  0.393497765  0.184931517  0.32487309  0.454649836  0.465909094  0.181715578  0.277397245  0.396878481  0.2867347  0.383215368  0.426565886  0.337142855  0.231719866  0.319742471  0.210526332  0.368742377  0.259171605  0.27036199  0.292089254  0.202479333  0.372899175  0.333699226  0.239802212  0.356043994  0.366141737  0.232558131  0.260373443
7919_at  YPL151C  0.843359888  1.31445086  1.17593646  1.004499435  1.090909123  0.955337644  0.93824482  1.379310369  1.542372942  0.82959646  0.885844767  0.896446705  0.921928883  1.161363602  1.08803606  1.139269471  1.188405752  1.281632662  1.184024215  1.369330525  1.051428556  1.037075162  0.935622275  1.181727886  0.937729001  1.056804776  0.877828062  1.265720129  1.144628167  1.035714269  1.241492867  1.430160642  0.978021979  0.866141737  0.973710775  0.867219865
10194_at  YLR121C  0.826333761  0.752601147  0.852440417  0.692913353  0.918069661  0.741830051  1.035752892  0.954023063  0.909200966  1.369955182  0.871004641  0.843654811  0.910447836  0.614772737  0.751692951  0.62214613  0.752508342  0.435714275  0.692618787  0.909287214  0.712000012  1.196704388  1.171673775  0.885799408  0.722832739  0.79171598  0.792986453  0.560851932  0.60640496  0.546218514  0.501646578  0.77379477  0.836263716  1.010826707  0.864509583  0.866182506
10149_at  YLR169W  0.190692395  0.10404624  0.089670829  0.197975263  0.378226727  0.236383453  0.188515693  0.240334377  0.098062962  0.273542613  0.094748862  0.204060912  0.241102189  0.209090918  0.302483052  0.433789968  0.391304344  0.206122458  0.194135487  0.167386606  0.078857146  0.118434601  0.273605138  0.12214499  0.427350432  0.318343192  0.242081448  0.166328609  0.257231385  0.383403361  0.201975852  0.171817049  0.223076925  0.277559072  0.23356925  0.060165975
2981_at  Found  0.002270148  0.006936416  0.010215664  0.028121486  0.028058363  0.007625272  0.028169012  0.055381402  0.006053269  0.016816145  0.034246575  0.020304568  0.009184846  0.005681818  0.004514673  0.021689499  0.0122631  0.009183673  0.0091001  0.028077753  0.026285714  0.001029866  0.002145923  0.003972195  0.041514043  0.107692316  0.040723983  0.004056796  0.027892562  0.004201681  0.013172339  0.002472188  0.053846158  0.045275588  0.003033367  0.004149377
2185_at  Found  0.665153205  0.893641651  0.816118062  0.77390331  1.460157275  1.069716692  0.858071446  0.469174534  0.393462479  0.804932833  0.288812786  0.614213169  1.422502995  1.143181801  0.953724563  0.883561671  0.632107019  0.503061235  0.692618787  0.564794779  0.966857135  0.627188444  0.370171666  0.364448875  0.810744822  0.389349133  0.699095011  0.56389451  0.415289253  0.679621816  0.531284332  0.47589615  0.639560461  0.787401557  0.444893807  0.329875499
5424_at  YFL056C  0.174801365  0.210404634  0.106696934  0.148481444  0.108866446  0.117647059  0.133261099  0.081504703  0.119854718  0.104260094  0.121004574  0.111675128  0.146957532  0.172727272  0.181715578  0.134703204  0.101449281  0.10510204  0.1456016  0.061555073  0.116571426  0.10195674  0.142703861  0.140019864  0.107448108  0.115976334  0.204751134  0.171399593  0.10640496  0.121848747  0.133918777  0.107540168  0.068131864  0.101377957  0.134479269  0.14107883
3612_f_at  YORWDELTA17  4.250851154  4.01965332  3.515323639  2.699662685  3.327721834  3.144880295  2.789815664  2.014629126  3.538740873  3.402466536  5.507990837  3.302537918  2.349024296  3.863636494  3.273137569  3.397260427  5.392419338  3.51224494  3.64711833  2.738661051  1.594285727  2.982492208  3.604077101  4.166832447  4.79853487  5.065088749  3.311086178  4.445233345  4.234504223  3.36344552  4.26015377  3.595797062  2.876923084  3.823818922  3.762386084  3.70539403
2949_at  Found  0.125993192  0.105202317  0.073779799  0.065241851  0.086419754  0.043572985  0.106175512  0.085684434  0.027845036  0.105381168  0.160958916  0.042639591  0.120551094  0.020454546  0.073363431  0.119863018  0.144927531  0.041836731  0.080889784  0.028077753  0.194285706  0.027806384  0.060085837  0.059582919  0.228327245  0.155029595  0.128959268  0.054766737  0.11466942  0.044117648  0.095499456  0.061804693  0.028571429  0.078740157  0.048533872  0.057053939
7029_g_at  non-annotated  0.057888761  0.030057801  0.046538025  0.028121486  0.047138046  0.023965143  0.071505956  0.042842217  0.058111385  0.057174891  0.028538814  0.031472079  0.033295065  0.029545454  0.0530474  0.044520549  0.044593088  0.020408163  0.050556116  0.025917927  0.062857144  0.042224508  0.045064375  0.021847071  0.036630038  0.046153847  0.030542988  0.035496958  0.034090906  0.037815128  0.027442371  0.050679848  0.043956045  0.02559055  0.026289178  0.024896266
7201_at  YBR155W  0.434733242  0.413872808  0.777525544  0.85264349  0.872053862  1.115468383  1.225352049  2.415883064  7.2602911  0.819506764  0.764840186  1.163451791  0.409873754  0.462500036  0.994356632  0.678082228  0.67781496  1.331632614  1.648129344  6.982720852  0.402285725  0.916580796  1.287553668  1.607745767  0.417582422  0.415384591  0.797511339  0.913793147  0.935950398  1.105041981  1.792535782  8.396785736  0.657142878  0.915354311  1.301314354  1.322614074
10834_at  non-annotated  0.439273566  0.96878612  0.585698068  0.563554525  1.070707083  0.431372523  0.435536295  0.633228838  0.572639227  0.475336373  0.486301363  0.475126892  0.889781892  1.094318271  0.768622994  0.660958946  0.988851726  0.374489784  0.497472167  0.536717057  0.606857121  0.457260549  0.29506439  0.350546181  0.993895054  0.349112421  0.546380103  0.342799187  0.581611574  0.453781545  0.34028542  0.463535219  0.218681321  0.568897605  0.416582406  0.246887937
8346_at  YOR190W  0.037457436  0.186127171  0.07718502  0.09111362  0.087542094  0.098039217  0.020585047  0.026123302  0.165859565  0.132287011  0.081050232  0.170558363  0.129735947  0.197727278  0.208803609  0.170091316  0.185061321  0.153061226  0.136501506  0.16954644  0.225142866  0.154479921  0.107296139  0.104270108  0.184371188  0.229585797  0.167420819  0.215010166  0.190082639  0.189075634  0.13062568  0.05315204  0.042857144  0.156496063  0.126390293  0.197095424
9354_at  YMR260C  3.107831955  2.662427664  3.978433609  3.733408213  3.19865346  3.177560091  3.055254459  3.663532019  12.77602959  6.904709339  5.175798893  6.65482235  3.246842861  2.970454454  3.702031612  3.180365324  3.909699202  4.12857151  3.24772501  6.723541737  6.645714283  5.313079357  5.646995544  4.234359741  4.577533722  3.569230795  3.752262592  5.09939146  4.111570358  4.428571701  3.98682785  10.27441216  7.849450588  5.920275688  6.600606441  5.294605255
6310_at  YDR164C  0.847900093  1.005780339  0.82406354  0.776152968  0.696969688  0.944444418  0.717226386  0.908046007  0.579903185  0.729820669  0.722602725  0.676142097  1.127439737  0.752272725  0.530474007  0.783105016  0.686733544  0.677551031  0.954499483  0.760259211  0.699428558  0.954685867  0.610515058  1.039721966  0.597069621  0.65680474  0.697963834  0.680527389  0.625  0.617647052  0.572996736  0.590852857  0.51098901  0.930118084  0.55712837  0.720954299
4095_at  YIR014W  2.763904572  3.892485619  3.875141859  3.740157604  3.809203148  3.847494602  3.703141689  3.044932127  0.541162252  1.500000119  2.139269352  1.320812225  2.749713182  3.080682039  3.918735981  4.029680252  2.85730195  3.774489641  3.707785606  0.960043192  1.06400001  1.313079238  1.389485002  1.41012907  3.716727734  5.758580208  2.909502506  3.172413826  3.493801594  3.263655663  4.102086067  0.788627863  1.338461637  1.208661437  1.214357853  1.536306977
3951_at  2mic_FLP1  3.489216805  2.893641472  1.963677645  1.795275688  2.360269547  1.92592597  1.910075784  1.993730426  1.416464925  3.328475475  4.663241863  3.203045607  3.52238822  2.703409195  2.724604845  2.738584518  3.439241886  1.675510168  2.041455746  0.946004272  1.409142852  2.561276913  2.577253103  1.80139029  5.693528652  3.301775217  1.852941275  1.7271806  1.985537171  2.202731133  2.018660784  1.137206316  1.613186836  2.593503952  2.47017169  2.273858786
9245_at  non-annotated  0.028376844  0.221965328  0.205448359  0.157480314  0.190796867  0.138344228  0.024918742  0.079414837  0.135593221  0.128923774  0.114155255  0.129949242  0.072330661  0.3659091  0.240406305  0.239726037  0.302118182  0.06122449  0.102123357  0.077753775  0.113142848  0.099897012  0.10407725  0.089374378  0.095238097  0.163313612  0.188914046  0.138945237  0.168388411  0.135504201  0.017563118  0.085290477  0.106593408  0.170275584  0.05763397  0.079875514
2112_s_at  Found  0.094211124  0.004624277  0.044267878  0.048368957  0.054994393  0.047930285  0.03033586  0.006269593  0.05447942  0.038116597  0.017123288  0.052791875  0.010332951  0.00909091  0.031602707  0.050228313  0.004459309  0.01122449  0.002022245  0.005399568  0.050285716  0.036045313  0.036480688  0.046673287  0.120879121  0.079289943  0.101809956  0.04361055  0.003099174  0.053571429  0.063666306  0.02595797  0.002197802  0.05511811  0.067745194  0.025933608
2128_s_at  Found  0.313280374  0.232369944  0.231555045  0.268841386  0.283950627  0.159041405  0.225352094  0.214211076  0.416464925  0.202914819  0.210045666  0.232487306  0.4213548  0.304545462  0.378103822  0.224885851  0.196209595  0.258163244  0.1456016  0.203023747  0.488000005  0.360453129  0.403433472  0.404170811  0.411477417  0.118343197  0.285067886  0.133874238  0.22933884  0.063025214  0.147091106  0.270704567  0.41538462  0.413385838  0.525783598  0.311203301
4379_at  YHR130C  1.120317817  1.273988366  0.955732107  0.977502823  1.037037134  1.084967256  1.089924097  0.861024082  1.393462539  1.434977651  1.18264842  1.210152268  0.994259536  1.357954621  1.393905163  1.106164455  1.307692409  1.587755084  0.817997932  0.56803453  1.145142794  1.35942328  1.445278883  1.193644524  1.339438319  1.555029511  0.671945751  1.322515249  1.27789247  1.09663868  1.054884791  0.504326284  1.459340692  1.19094491  1.073811889  1.37551868
10544_at  YKR027W  0.951191843  0.941040456  1.0  0.938132763  0.847362578  0.837690651  0.914409518  0.753396034  0.497578681  0.802690625  0.902968049  0.888324857  1.065442085  0.939772725  0.890519202  0.992009163  0.831661105  0.659183621  0.693629861  0.697624147  1.235428572  1.062821746  0.984978557  1.024826169  0.945055008  0.878106475  0.978506804  0.530425966  0.767561972  0.703781545  0.446761817  0.762669921  0.873626411  0.829724431  0.688574255  0.870331943
6118_at  YDR332W  0.767309844  0.849710941  0.688989818  0.717660308  0.637485981  0.520697176  0.573131084  0.702194333  0.871670723  0.535874486  0.472602755  0.731979668  0.96326071  0.679545462  0.723476291  0.550228357  0.445930898  0.587755084  0.612740099  0.388768911  0.862857163  0.714727104  0.916308999  0.931479692  0.376068383  0.710059166  0.71945703  0.631845891  0.591942132  0.622899175  0.566410542  0.718170524  0.675824165  0.654527545  0.646107137  0.82780081
9248_at  non-annotated  0.372304201  0.23930636  0.373439282  0.310461193  0.166105509  0.183006525  0.284940392  0.200626969  0.337772399  0.234304935  0.198630139  0.214213192  0.293915063  0.13181819  0.334085763  0.255707771  0.289855063  0.145918369  0.223458037  0.16414687  0.239999995  0.136972189  0.200643778  0.108242303  0.228327245  0.191715986  0.269230753  0.243407726  0.199380159  0.112394959  0.217343584  0.221260801  0.15384616  0.150590554  0.121334672  0.163900405
8457_at  YOR076C  2.483541489  2.246242762  2.111237288  1.935883164  1.390572429  1.883442163  1.728060603  2.091953993  1.783293009  1.177130103  1.157534242  1.418274045  1.494833589  2.217045546  1.130925417  1.765981793  2.044593096  1.656122446  2.240647078  1.15010798  1.54514277  1.032955766  1.29506433  1.572989106  0.769230783  2.723077059  2.027149439  1.700811386  1.916322231  1.686974883  1.586169124  1.327564836  1.271428585  1.177165389  1.298280954  0.79668051
10161_g_at  YLR180W  54.6651535  10.89595318  31.47105789  29.44882011  23.33109093  16.46731949  21.76272964  34.10762787  71.71913147  43.08184052  49.28995132  55.31675339  55.2009201  12.99431896  29.73476219  21.20890427  16.79375648  14.1153059  17.72092819  50.83153152  78.75428772  39.16168976  55.4238205  47.86097336  62.03296661  14.11597729  29.13913918  18.63894653  15.55785084  15.6607151  26.31504059  64.41655731  49.67911911  39.56889725  50.62284851  51.36202621
8824_at  YNR021W  2.860385895  2.665895939  2.52553916  2.455568075  2.182940722  2.287581682  2.500541687  1.668756485  3.599273443  2.397982121  2.812785387  2.537055731  2.219288349  2.560227394  2.42437911  2.27968049  2.698996782  1.852040768  2.391304255  2.511879206  2.525714159  2.870236874  2.355150223  2.222442865  1.683760643  1.866272211  2.776018143  2.524340868  1.922520638  1.945378184  1.708013296  2.782447338  2.44725275  2.614173174  2.132456779  1.903526902
AFFX-18srRnac_at  --Control  1.701475501  2.239306211  2.407491684  2.080989838  1.274971962  0.998910666  1.176597953  2.053291559  2.853510857  1.889013529  2.634703398  1.650761485  2.848450184  2.721590996  2.655756235  2.293379068  4.379041195  2.20714283  4.175935268  3.376889944  3.251428604  4.229660034  1.480686665  2.89275074  4.133089066  3.55147934  1.833710551  1.26977694  1.503099203  1.224789977  1.904500604  1.695920825  1.885714412  2.863188982  3.241658211  2.498962402
4537_at  YHR018C  20.47786522  17.00462341  27.24971581  21.28346443  26.64197731  28.20479202  34.79198074  27.34378433  7.165860176  12.61435032  23.92694092  18.49035454  17.97244644  18.59318161  27.03385925  28.59246635  29.5830555  23.40408134  30.84024239  16.74838066  4.685714245  12.63645744  17.9935627  18.54915619  24.06349373  21.391716  19.39705849  17.90669441  24.02685928  26.3949585  34.21405029  11.67737865  6.993407249  12.37696838  17.00505447  18.17634773
2540_at  Found  0.437003404  0.367630035  0.281498283  0.541057348  0.507295191  0.408496737  0.370530874  0.492163002  0.496368051  0.193946183  0.234018266  0.173604056  0.318025291  0.195454553  0.252821654  0.267123282  0.373467118  0.260204077  0.310414553  0.290496767  0.541714311  0.201853752  0.298283249  0.186693147  0.341880351  0.182248518  0.292986423  0.307302237  0.221074373  0.285714298  0.327113062  0.334981441  0.278021991  0.229330704  0.237613738  0.126556009
9822_at  non-annotated  0.406356394  0.320231229  0.520998895  0.35320586  0.188552186  0.197167754  0.236186326  0.213166147  0.215496361  0.11995516  0.375570804  0.235532999  0.281285882  0.736363709  0.301354408  0.273972601  0.467112631  0.211224496  0.243680477  0.16954644  0.062857144  0.261585981  0.242489278  0.215491578  0.185592189  0.604733706  0.507918596  0.512170434  0.658057868  0.430672288  0.204171255  0.26205191  0.149450555  0.293307066  0.170879662  0.260373443
6883_at  YCR005C  34.27241516  25.31444931  15.29738903  12.73003387  14.43546581  12.70261383  10.33044338  9.907000542  20.7857151  24.25896835  24.8184948  24.69340134  35.41676331  28.65909195  19.04966164  13.93150711  11.79710102  12.28367329  9.929221153  10.93412495  23.61371422  21.57672501  23.49463463  23.1638546  19.40048981  20.82248497  17.20475197  15.23326683  14.42251968  12.90441227  9.613611221  10.29048157  17.9252739  22.07873917  25.47421455  25.97924995
4219_at  YIL137C  1.094211102  1.154913306  0.719636798  1.206974149  1.085297465  0.762527227  0.735644639  0.408568442  1.060532689  1.431614399  1.15867579  1.106598973  1.089552283  0.897727311  0.806997716  0.944063902  0.983277559  1.116326571  0.377148598  0.759179294  1.775999904  1.19464469  1.645922661  1.374379277  1.221001267  1.113609433  0.77375567  1.008113623  0.897727251  0.674369752  1.026344657  1.065512896  1.901098967  1.385826826  1.366026282  1.221991658
6770_i_at  non-annotated  0.069239497  0.464739889  0.627695799  0.381327361  0.278338939  0.322440088  0.429035723  0.142110765  0.188861996  0.173766822  0.102739729  0.188832492  0.260619998  0.413636386  0.390519172  0.364155263  0.306577474  0.261224478  0.270980775  0.321814239  0.277714282  0.294541717  0.331545055  0.158887789  0.148962155  0.465088755  0.165158376  0.202839762  0.206611574  0.287815124  0.276619107  0.45241034  0.275824189  0.16437009  0.033367034  0.269709527
6647_at  YDL173W  5.061294079  4.949132919  5.531214237  4.28234005  4.254770279  4.220043659  4.660888195  4.496342659  3.582324505  4.005605221  4.815068245  3.280203104  5.31343317  4.267045498  4.695259571  5.029680729  5.768116474  4.320407867  4.663296223  3.935204983  3.302857161  3.842430353  3.902360678  4.524329662  5.744811058  4.610651016  5.162896156  3.679513216  3.400826454  3.679621935  5.109769821  3.3782444  3.797802448  3.291338444  3.18806839  4.158713341
7070_at  YBR297W  4.423382759  4.642774582  2.762769461  2.498312712  1.965207815  2.201525211  1.521126628  1.382445216  2.654963732  3.163677454  3.126712322  3.297461748  4.118255138  4.573863983  2.786681652  2.602739811  2.513935328  1.813265204  1.676440835  0.98920083  5.054856777  2.861997843  3.46566534  4.177755833  6.476191044  4.786982536  3.195701361  2.560852051  2.339875937  1.943277359  1.800219655  1.024721861  4.025274754  3.207677126  3.334681273  3.968879461
9449_at  YMR179W  0.514188409  0.343352616  0.395005673  0.26434195  0.14029181  0.193899781  0.185265437  0.300940424  0.128329307  1.104260087  0.751141608  0.640609086  0.23650977  0.429545462  0.22799097  0.22260274  0.265328854  0.166326523  0.246713832  0.137149021  0.519999981  0.938207984  0.66309011  0.693148017  0.509157538  0.415384591  0.317873329  0.221095338  0.256198347  0.219537824  0.346871585  0.054388132  0.838461578  0.761811018  0.651162803  0.48443982
7932_at  YPL183C  0.543700337  0.456647396  0.860385954  0.962879658  0.98204267  0.993463993  1.19068253  1.780564189  8.842615128  1.531390309  1.680365324  1.563451767  0.505166531  0.517045498  0.79571104  1.094748855  1.267558455  1.255102038  1.338725805  5.070194244  1.780571461  1.382080317  1.674892783  1.842105269  0.650793672  0.542011857  0.747737527  0.854969621  1.010330558  0.931722701  1.457738876  10.21137142  1.409890175  1.419291258  1.505560994  1.066390038
8470_at  YOR088W  3.017025948  3.620809317  1.839954734  2.583801985  2.022446632  1.883442163  1.563380241  1.710553765  0.489104152  2.298206329  1.471461177  2.128933907  2.948335171  3.789772749  2.542889357  2.6095891  2.017837286  1.777550936  1.331647992  1.084233284  2.622857094  2.239958763  2.020386219  2.592850208  2.731379747  2.339644909  2.926470757  2.088235378  1.424586654  1.769958019  1.126234889  1.106304049  1.248351693  2.017716646  2.011122227  2.176348448
3461_f_at  YCRWDELTA10  8.328036308  7.908669949  5.133938789  4.807649136  5.272727489  5.135076046  4.385698318  5.570532799  6.306295872  6.336323261  10.31735134  6.198984623  3.971297503  7.159090996  4.943566322  4.726027489  9.273132324  7.282652855  8.054599762  4.21058321  1.956571341  4.584963799  4.621244907  4.714994907  8.554334641  10.42011833  4.494343758  8.711967468  5.518595219  8.095588684  7.665203094  6.566130638  3.749450684  6.576771736  5.913043022  6.834024429
2410_g_at  Found  0.043132804  0.009248555  0.014755959  0.024746908  0.04489338  0.057734206  0.020585047  0.082549639  0.167070225  0.023542602  0.017123288  0.003045685  0.020665903  0.003409091  0.060948081  0.010273973  0.015607581  0.052040815  0.014155712  0.23218143  0.297142863  0.023686919  0.052575108  0.042701095  0.036630038  0.021301774  0.024886878  0.056795135  0.05268595  0.053571429  0.095499456  0.270704567  0.300000012  0.012795275  0.074823052  0.012448133
4060_at  YIR024C  3.223609447  2.043930531  0.720771849  1.19572556  1.670033813  1.33006537  1.2578547  1.430511951  1.044794202  3.163677454  3.680365324  2.524873018  2.388059855  1.951136351  1.44018054  1.308219194  2.096990108  1.076530576  1.480283022  1.182505369  1.757714272  2.39752841  2.273605108  1.995034695  4.255189419  1.396449685  0.835972905  1.546653271  1.522727132  1.668067336  1.980241537  1.045735359  2.053846121  2.655511618  2.398381948  2.342323542
10830_at  non-annotated  0.052213393  0.030057801  0.049943246  0.035995502  0.058361392  0.038126361  0.047670636  0.027168233  0.030266345  0.041479822  0.051369864  0.028426396  0.037887488  0.046590909  0.045146726  0.063926943  0.030100334  0.031632651  0.025278058  0.029157668  0.099428572  0.033985581  0.08583691  0.032770608  0.047619049  0.046153847  0.109728508  0.027383368  0.040289257  0.024159664  0.040614709  0.022249689  0.030769231  0.024606299  0.03134479  0.088174269
6884_at  YCR006C  0.345062435  0.571098268  0.677639067  0.476940423  0.573512912  0.419389963  0.456121296  0.324973881  0.192493945  0.17600897  0.078767128  0.0964467  0.536165357  0.593181849  0.547404051  0.581050277  0.551839471  0.270408154  0.465116262  0.116630673  0.144000009  0.156539649  0.165236041  0.180734873  0.275946289  0.601183414  0.454751164  0.381338745  0.445247918  0.343487412  0.40944019  0.229913473  0.200000018  0.206692919  0.160768434  0.15560165
8268_at  YOR292C  0.69125998  1.273988366  1.231555104  1.338582754  1.547699213  1.775599122  1.542795062  1.145245552  0.404358387  0.995515764  0.87785393  0.85685277  1.160734892  1.632954597  1.332957029  1.220319629  0.877368987  1.715306163  1.236602545  0.383369327  1.018285632  0.966014445  0.778969944  0.532274067  0.902319908  0.856804788  1.390271544  1.168357015  1.327479362  1.608193398  1.050493956  0.168108776  1.257142901  0.879921257  0.826086879  0.989626527
3191_i_at  YHLCOMEGA1  0.045402952  0.019653179  0.001135074  0.011248594  0.001122335  0.001089325  0.01516793  0.002089864  0.003631962  0.061659195  0.001141553  0.0  0.05051665  0.017045455  0.015801353  0.105022833  0.005574136  0.006122449  0.0  0.0  0.053714283  0.02883625  0.017167382  0.002979146  0.004884005  0.016568048  0.0  0.0  0.0  0.0  0.001097695  0.001236094  0.0  0.0  0.011122346  0.0
6846_at  YCR061W  2.228149891  4.588438988  4.107831955  4.023622036  5.072951794  4.687363625  4.664138317  3.340647936  0.588377714  0.869955182  1.256849289  0.943147182  2.234213829  3.709090948  4.082392693  4.234018326  4.238573074  3.256122351  3.150657177  1.796976209  1.21714282  0.82595259  1.305794001  1.420059562  2.133089066  5.602366924  4.261312485  3.002028465  3.53718996  3.505252361  3.964874029  1.744128585  1.200000048  0.942913413  1.004044414  1.21887958
7868_at  YPL112C  4.124857903  1.916762948  2.402951241  1.962879658  1.334455729  1.546840906  2.260021687  2.750261307  4.849879265  2.827354431  3.18264842  2.290355444  2.45350194  2.101136446  2.286681652  2.698630095  2.750278711  1.572448969  2.292214155  3.525918007  2.799999952  1.838310957  1.876609325  2.437934399  3.338217258  2.950295925  1.839366674  1.350912809  1.628099203  1.858193278  2.661910057  3.354758739  3.089011192  2.176181078  1.632962465  1.895228028
3060_at  Found  0.155505106  0.043930635  0.076049939  0.120359957  0.164983168  0.059912853  0.096424691  0.174503669  0.179176763  0.099775784  0.063926943  0.046700507  0.165327221  0.121590912  0.082392775  0.14041096  0.118171692  0.06122449  0.169868544  0.080993518  0.149714291  0.107106067  0.11802575  0.061569016  0.15384616  0.108875737  0.115384616  0.087221101  0.090909094  0.094537817  0.041712403  0.093943134  0.114285715  0.156496063  0.055611726  0.06224066
2733_g_at  Found  0.096481271  0.113294795  0.250851303  0.125984251  0.177328855  0.189542472  0.19934994  0.297805637  0.535108984  0.219730958  0.252283126  0.222335011  0.112514362  0.117045462  0.153498873  0.121004574  0.147157192  0.08673469  0.177957535  0.517278612  0.344000012  0.098867148  0.346566528  0.351539254  0.080586083  0.164497033  0.117647059  0.075050712  0.133264452  0.143907562  0.189901203  0.786155701  0.18571429  0.175196841  0.271991909  0.232365131
4185_at  YIL079C  0.027241772  0.061271679  0.179341659  0.092238471  0.23456791  0.216775596  0.346695542  0.549634278  1.690072775  0.303811669  0.32305935  0.436548203  0.049368545  0.096590914  0.208803609  0.210045666  0.17056857  0.193877548  0.3528817  1.795896411  0.18514286  0.214212134  0.32296139  0.204568028  0.148962155  0.092307694  0.088235296  0.171399593  0.223140493  0.272058815  0.472008795  2.718170404  0.190109894  0.265748024  0.404448926  0.335062206
5020_at  YGR003W  1.005675316  0.648554862  0.698070407  0.858267784  0.960718334  1.120915055  0.937161386  1.316614389  1.552058101  1.076233268  1.102739692  0.911675155  1.074626923  0.592045426  1.120767474  0.953196347  0.975473821  1.363265395  1.084934235  1.317494631  0.841142833  0.967044294  1.160944223  0.840119183  1.479853511  0.946745574  0.957013607  1.069979787  1.029958606  1.20588243  1.491767287  1.512978911  1.251648426  0.754921198  0.991910934  0.991701186
5854_at  non-annotated  0.115777522  0.202312142  0.203178197  0.257592797  0.25252527  0.284313738  0.234019488  0.292580992  0.315980643  0.421524674  0.321917832  0.339086294  0.254879475  0.281818181  0.287810385  0.318493158  0.412486076  0.315306097  0.283114254  0.330453575  0.315428585  0.273944378  0.265021473  0.186693147  0.333333343  0.257988155  0.419683248  0.255578101  0.34710741  0.408613473  0.309549958  0.338689715  0.249450564  0.264763772  0.231546998  0.254149377
4039_at  YIL066w-a  0.085130535  0.079768784  0.153234959  0.165354326  0.157126829  0.107843131  0.043336943  0.229885057  0.127118647  0.134529158  0.131278545  0.081218272  0.063145816  0.115909092  0.153498873  0.035388127  0.130434781  0.08673469  0.189079881  0.147948161  0.018285714  0.097837277  0.105150215  0.046673287  0.042735044  0.198816568  0.138009056  0.105476677  0.137396693  0.157563031  0.194292009  0.126081571  0.084615387  0.125984251  0.104145601  0.026970951
7342_at  YBR029C  5.653802395  5.715606689  7.114642143  5.329583645  4.106621742  3.429193735  2.553629398  3.015674114  5.453995228  3.275784969  6.178082466  7.403045654  4.206659317  5.302272797  6.332956791  4.519406319  2.620958805  3.712244749  2.934277058  4.879049301  2.91428566  5.161688805  7.669527531  8.166832924  5.63858366  4.061538696  5.055429935  4.720081329  3.22210741  3.150210142  3.051591873  6.160691738  3.549450636  5.487204552  7.533872128  7.498962402
7156_at  YBR200W  0.956867218  0.746820748  0.889897883  0.618672669  0.319865346  0.631808281  0.536294639  0.608150482  0.932203412  0.643497825  0.707762599  0.604060888  0.769230843  0.725000024  0.652370155  0.688356161  0.6198439  0.695918322  0.737108171  0.81425488  0.93599999  0.662203908  0.743562281  0.857001066  1.064713001  0.919526577  0.882352948  0.847870231  0.683884263  0.732142866  0.559824407  0.991347253  0.963736236  0.688976347  0.65621841  0.851659656
2556_at  Found  0.724177063  0.196531788  0.269012511  0.15185602  0.453423172  0.222222224  0.156012997  0.373040766  0.312348664  0.053811666  0.015981736  0.211167499  1.068886399  0.474999994  0.129796833  0.117579915  0.209587499  0.187755093  0.488372058  0.670626342  0.018285714  0.306900084  0.301502138  0.339622647  0.611721575  0.098224856  0.222850695  0.13995944  0.174586773  0.206932783  0.135016471  0.646477103  0.081318684  0.607283473  0.400404423  0.306016564
4845_at  YGR145W  0.580022693  0.486705184  0.750283778  0.901012361  0.912458003  1.272331238  1.432285905  1.752351046  4.93946743  1.035874486  1.160958886  1.363451838  0.695752025  0.630681813  0.8555305  0.891552508  0.872909725  1.239795923  1.574317336  5.570194244  1.562285662  0.696189463  1.209227443  1.208540201  1.036630034  0.440236688  0.495475113  0.972616673  1.160123944  1.365546227  2.283205271  10.75772476  0.972527504  0.744094491  1.25985837  1.372406602
2936_at  Found  0.187287182  0.057803467  0.133938715  0.025871767  0.163860843  0.166666672  0.115926318  0.147335425  0.147699758  0.095291488  0.065068491  0.135025382  0.192881748  0.138636366  0.126410827  0.14041096  0.124860644  0.077551015  0.101112232  0.072354212  0.123428576  0.076210089  0.079399146  0.070506454  0.236874238  0.130177513  0.150452495  0.066937119  0.070247933  0.12289916  0.176728874  0.134734228  0.157142863  0.087598421  0.067745194  0.14834024
AFFX-MurIL10_at  --Control  0.029511917  0.016184971  0.014755959  0.010123734  0.030303033  0.019607842  0.023835318  0.020898642  0.013317192  0.01233184  0.027397262  0.008121828  0.018369691  0.011363637  0.019187359  0.015981736  0.021181718  0.007142857  0.0182002  0.008639309  0.018285714  0.008238929  0.015021459  0.011916584  0.013431014  0.026035504  0.020361992  0.007099392  0.010330578  0.018907564  0.010976949  0.006180469  0.018681319  0.013779528  0.006066734  0.008298755
10421_at  non-annotated  2.572077274  2.25202322  2.187287092  2.075365543  1.544332385  2.24618721  1.810400844  2.002089977  3.605326891  1.530269146  2.358447552  1.852791786  1.803674102  2.313636541  0.765237033  2.086758137  2.328873873  1.827551007  1.425682425  1.528077722  4.599999905  2.09680748  1.143776774  2.837140083  1.539682508  2.321893454  1.893665075  1.39350915  2.050619841  1.901260614  0.729967117  2.574783564  3.379121065  2.395669222  2.00909996  1.819501877
3149_at  Found  0.188422248  0.298265874  0.164585695  0.167604044  0.162738502  0.185185179  0.265438765  0.142110765  0.173123494  0.208520189  0.16438356  0.078172587  0.267508626  0.150000006  0.167042881  0.121004574  0.199554071  0.119387753  0.135490388  0.096112303  0.268571436  0.208032966  0.109442055  0.124131083  0.316239327  0.371597648  0.269230753  0.06997972  0.068181813  0.117647059  0.245883644  0.032138441  0.110989019  0.091535434  0.080889784  0.110995844
4481_at  YHR051W  29.85697937  26.91098213  26.90806007  20.94938278  18.87654495  17.24183083  17.07258987  16.28944588  11.23849869  26.49215508  33.61073303  24.17055893  23.74627113  27.88977432  24.25169182  23.65867615  18.85730171  11.64387703  15.71789646  12.29913616  19.2159996  19.99073029  23.01609612  18.74379349  39.89621735  22.18461609  20.71719551  18.05780983  16.85847092  17.06197548  18.48518181  10.66625404  21.64835167  17.81594467  22.45298195  24.52800751
9648_at  YML016C  1.940976143  1.608092546  2.264472246  1.730033755  1.639730811  1.508714557  1.6977247  1.41065836  2.955205917  1.799327493  2.498858452  2.206091404  1.535017252  2.057954788  1.761851072  1.454337955  1.889632106  1.575510144  1.340748191  1.152267814  2.263999939  1.818743587  1.990343332  1.59284997  2.247863293  2.10059166  1.622171879  1.427991986  1.76859498  1.90756309  1.556531429  1.448701978  2.097802162  1.969488263  2.057633877  2.133817196
4542_at  YHL020C  5.020431042  4.712138653  5.333711624  4.575927734  4.847362518  4.383442402  4.344528675  5.193312645  4.556900978  2.709641457  5.337899685  4.863959312  5.64868021  4.8840909  6.176072121  6.068492889  5.027870655  4.259183407  4.339736938  4.532397747  2.817142725  2.510813475  6.115880013  4.991062641  7.106227398  7.115976334  3.943439007  4.332657337  4.307851315  4.303571701  5.245883942  4.920889854  3.303296804  3.050196886  4.36501503  5.235476971
10809_g_at  non-annotated  0.249716237  0.183815017  0.173666298  0.191226095  0.176206514  0.23202613  0.166847229  0.196447223  0.489104152  0.192825124  0.235159829  0.208121821  0.177956387  0.174999997  0.091422126  0.16780822  0.079152733  0.172448978  0.24469161  0.434125274  0.154285714  0.217301756  0.209227473  0.165839136  0.301587313  0.320710063  0.160633489  0.133874238  0.211776853  0.256302536  0.158068061  0.573547602  0.229670331  0.263779521  0.183013141  0.173236519
3223_f_at  YGRWDELTA28  6.833144188  6.248554707  4.33030653  3.975253105  5.602694035  4.90196085  3.327193737  4.45141077  1.72397089  5.581838608  8.412100792  6.791878223  4.973594189  4.900000095  5.718961716  2.606164455  7.97324419  6.592856884  4.529828072  3.890928507  1.689142823  5.014418125  6.331544876  3.193644524  8.08791256  5.493491173  4.390271664  8.014199257  5.47210741  6.366596699  6.631174564  5.909764767  3.785714388  6.437007904  6.221435547  6.332987309
6271_at  YDR214W  8.996594429  12.57687855  12.27809238  16.01912308  17.60606003  19.18736458  19.22318459  16.94043922  2.50121069  11.29820633  9.510273933  7.049746513  7.784156799  10.19999981  13.62641144  17.01484108  17.61315536  17.59795952  16.69059563  10.18790531  11.037714  11.30072117  8.712446213  8.172790527  9.224664688  11.31834316  14.11199093  14.4249506  14.73760319  16.49159622  16.04939651  5.962916851  13.09340668  8.971456528  7.715874195  8.116182327
4822_at  YGR167W  7.291714191  9.295952797  5.859251022  6.818897724  5.05836153  6.523965359  5.881906986  4.846395016  3.134382486  6.903587818  8.468036652  5.879187584  7.934558392  8.728408813  9.146726608  6.95890379  5.794871807  7.022449017  5.457026958  3.426565647  6.983999729  7.089598656  7.236051559  5.336643696  10.90598297  10.04023743  6.305430412  6.708925247  6.105371952  5.817226887  6.012074947  2.970333576  7.40439558  5.94881916  6.417593479  6.839210987
8197_at  YOR353C  0.488081723  0.880924821  0.909194112  0.840269923  0.817059577  0.892156899  0.819068193  0.826541305  0.924939513  0.899103165  0.810502291  0.824365437  0.796785355  0.934090912  0.986455977  0.894977212  0.850613177  0.916326523  0.7057634  0.657667398  0.835428536  0.802265704  0.865879774  0.847070575  0.544566512  0.822485209  0.893665195  0.926977754  0.79648757  0.761554658  0.697036266  0.660074174  0.935164869  0.875984251  0.838220417  0.817427397
5142_i_at  YGL147C  3.245175838  3.852023125  1.718501687  3.496062994  3.799102306  4.230936527  3.401950121  2.898641586  11.77239799  5.460762501  6.445205212  6.043654442  1.021814108  2.209090948  3.80135417  1.659817338  1.483835101  4.375510216  5.497472286  5.476242065  4.970285416  4.414006233  5.379828453  0.395233363  2.02197814  1.951479197  3.425339222  6.617647171  4.506198406  4.82352972  7.40614748  10.05933189  2.901098967  7.249999523  7.147623539  5.597509861
6819_at  YCR079W  2.041997671  3.856647491  3.47446084  3.332958221  2.360269547  2.877995729  2.365113735  2.154649973  0.464891076  1.889013529  0.843607366  1.224365473  2.795637369  3.481818199  3.439052105  3.702054739  2.017837286  1.967346907  1.86956501  1.118790507  1.466285706  1.814624071  1.581544995  1.547169924  2.218559265  3.594083071  4.334841728  2.294117689  2.513429642  2.288865566  1.834248185  0.938195288  1.901098967  1.566929102  1.445904851  1.774896264
5974_at  YDR505C  2.019296169  2.756069183  2.719636917  2.732283354  2.417508364  2.579520702  2.102925301  1.917450428  0.966101766  1.500000119  2.215753555  2.368527889  2.622273445  3.069318295  3.187358856  2.511415482  2.110368013  3.390816212  2.900909901  1.545356393  1.646857142  1.998970151  1.801502109  1.764647484  2.6178267  2.840236664  2.910633326  3.796146154  2.877066135  2.924369812  1.364434719  1.014833093  2.294505596  2.191929102  2.269969463  2.285269499
8687_at  YOL147C  21.83541298  36.31329346  27.8898983  27.23847008  21.2884407  20.7516346  22.17442894  19.5684433  6.140436172  9.633408546  8.178082466  11.19593906  23.56027794  32.75454712  27.1117382  27.66552544  22.70680046  15.75816345  14.84529686  12.1717062  9.988571167  9.146240234  11.00751114  12.97616673  14.41514015  27.26863861  30.76583672  17.44320679  16.13326454  16.95588303  22.18002319  10.93201447  5.605494499  8.989172935  11.44084835  12.87033081
5553_at  YER159C  2.84562993  5.750288963  8.278093338  5.503936768  5.072951794  5.244008541  5.61213398  4.01149416  4.946731567  3.753363371  3.756849527  3.260913849  3.118255138  5.980681896  7.082392693  5.616438389  6.361203671  6.418367386  5.317492485  4.802375793  4.882285595  2.991760969  2.834764004  3.147964239  2.717948914  7.927811146  5.538461685  5.163286209  5.563016415  6.405462265  4.718990326  4.003707886  3.653846264  2.733267784  3.075834036  3.556016207
3307_s_at  YERWDELTA18  0.284903526  0.285549134  0.318955749  0.305961758  0.415263772  0.242919385  0.260021657  0.246603981  0.217917681  0.394618869  0.321917832  0.365482211  0.37198627  0.305681825  0.495485336  0.324200928  0.571906328  0.269387752  0.278058618  0.245140389  0.203428566  0.216271877  0.261802584  0.158887789  0.461538464  0.249704152  0.168552041  0.316430032  0.245867759  0.257352948  0.485181153  0.337453634  0.214285716  0.402559072  0.286147594  0.19605808
8890_at  YNL005C  9.791146278  5.706358433  3.359818459  3.436445475  2.676767826  3.021786451  2.793065786  1.716823459  4.311138153  8.278027534  9.311644554  4.852791786  9.125144005  4.943181992  3.356658936  3.828767061  3.276477098  2.021428585  1.879676342  2.91036725  8.248000145  8.981461525  9.054720879  8.704071999  4.205128193  3.327810764  2.776018143  2.219067097  2.566115618  2.679621935  2.050493956  3.902348518  3.435164928  9.145668983  8.550049782  7.208506107
7823_at  YPL066W  0.977298498  1.575722575  0.796821773  1.510686278  1.756453514  1.822440147  0.887323916  0.566353202  1.035109043  1.042600989  0.504566252  1.098477125  1.081515551  1.386363626  1.285553098  1.398401856  1.217391253  1.22551012  1.029322505  0.450323969  0.769142866  0.674562275  0.981759667  1.386296034  0.575091541  1.194082856  0.904977381  1.471602559  1.132231355  1.420168042  0.834248126  1.008652568  0.82967037  1.421259761  1.10515666  0.657676339
9402_at  YMR220W  8.472190857  7.610404491  5.937570572  6.341957092  5.93041563  5.846405506  6.539544582  6.447231293  5.526634693  5.070627689  5.320776463  5.559390545  7.384615898  7.338636398  6.098194122  6.813927174  5.143812656  4.824489594  4.677451611  5.938445091  7.663999557  4.607620716  6.497853756  6.938431263  6.210012436  5.207100868  6.217194557  3.669371128  4.851239681  5.296218872  5.380900383  6.171816826  5.453845978  4.745078564  6.121334553  7.124480724
9781_at  non-annotated  0.228149831  0.163005784  0.11804767  0.208098993  0.186307535  0.216775596  0.173347771  0.31556949  0.242130756  0.248878941  0.235159829  0.173604056  0.300803691  0.290909111  0.217832938  0.297945201  0.329988867  0.152040809  0.137512639  0.127429813  0.530285716  0.164778575  0.148068666  0.121151939  0.293040305  0.108875737  0.118778281  0.171399593  0.272727251  0.280462205  0.10537871  0.248454869  0.225274727  0.317913383  0.14863497  0.137966797
2984_at  Found  0.068104431  0.018497109  0.166855842  0.06636671  0.02469136  0.068627454  0.043336943  0.003134796  0.052058116  0.0852018  0.081050232  0.011167512  0.03444317  0.006818182  0.005643341  0.019406393  0.0122631  0.023469387  0.073811926  0.008639309  0.09257143  0.007209063  0.018240344  0.011916584  0.00976801  0.007100592  0.09049774  0.011156187  0.004132231  0.008403362  0.048298575  0.049443755  0.00989011  0.021653544  0.044489384  0.017634854
10895_at  YJR147W  0.043132804  0.039306358  0.064699203  0.289088875  0.226711586  0.148148149  0.065005414  0.055381402  1.370460033  0.253363252  0.418949783  0.270050764  0.25373137  0.046590909  0.179458231  0.132420093  0.052396875  0.06530612  0.050556116  0.404967606  0.688000023  0.408856839  0.316523612  0.293942422  0.078144081  0.151479289  0.11990951  0.080121711  0.204545438  0.037815128  0.086717896  1.196538925  0.5  0.438976347  0.45500502  0.243775919
4091_at  YIR010W  2.023836613  1.586127043  1.2780931  1.250843644  0.984287322  1.118736386  1.323943615  1.434691787  2.122276068  1.40919292  2.902968168  2.087309599  2.053961039  1.773863792  2.007900476  1.601598263  1.318840623  1.423469305  1.329625845  2.03887701  1.039999962  1.968074203  2.818669558  1.954319835  2.365079403  2.230769157  1.399321318  1.152129889  1.261363626  1.19747901  1.66959393  2.074165583  1.216483474  1.533464551  2.085945368  1.872406483
5422_s_at  YFL067W  0.522133946  0.780346811  0.396140784  0.472440958  0.822671235  0.686274529  0.567713976  0.393939406  0.397094429  0.99439466  0.494292229  0.480203032  0.771526992  0.861363709  0.723476291  0.739726067  0.705685616  0.385714263  0.582406402  0.446004301  1.451428533  0.557157516  0.560085833  0.508440912  0.48962149  0.537278116  0.504524887  0.531440198  0.732438028  0.488445401  0.643249154  0.564894915  0.738461494  0.830708683  0.40546003  0.346473038
11219_at  YJL207C  2.736662865  2.223121405  1.795686722  2.462317228  2.408529997  2.308278799  2.110509157  1.407523513  2.728813648  2.005605459  1.510274053  2.263959408  2.0642941  2.471590996  0.743792355  1.168949842  1.472686768  2.112244844  2.098078728  1.564794779  2.340571404  2.526261568  1.67703867  2.082422972  1.79853487  1.1739645  2.262443542  2.116632938  1.784090877  2.523109198  0.94291991  2.002472162  2.507692337  2.71653533  2.216380119  2.332987309
4434_at  YHR097C  1.997729897  3.510982752  3.455164433  3.008998871  3.950617552  3.644880295  3.603466749  2.664576769  0.77602905  1.737668276  1.18264842  0.884263933  3.109070063  3.869318247  4.107223511  4.295661926  4.261984348  3.452040672  2.646107197  1.566954732  1.675428629  1.415035963  1.150214553  0.993048668  3.291819334  4.617751598  2.676470757  3.02129817  3.058884382  2.764706135  4.482985973  1.174289227  1.773626328  1.367125869  0.784630895  1.090248823
6084_at  YDR387C  0.635641336  0.465895921  0.523268998  0.435320616  0.517396212  0.545751631  0.521126747  0.464994788  0.280871689  0.636771321  0.696347058  0.412182719  0.602755487  0.348863661  0.519187331  0.526255727  0.523968816  0.398979574  0.530839205  0.353131741  0.548571408  0.609680712  0.44098711  0.550148964  0.608058631  0.608284056  0.531674206  0.369168401  0.389462799  0.268907577  0.470911115  0.294190347  0.558241785  0.495078743  0.45803839  0.557053924
9857_at  YLR453C  0.216799095  0.131791905  0.323496044  0.204724416  0.227833897  0.216775596  0.278439879  0.172413796  0.239709437  0.112107627  0.239726037  0.209137052  0.329506338  0.219318181  0.283295721  0.184931517  0.131549612  0.24693878  0.202224463  0.260259181  0.114285715  0.15036045  0.265021473  0.177755713  0.190476194  0.31124261  0.402714938  0.280933082  0.228305787  0.295168072  0.18770583  0.300370812  0.194505513  0.319881886  0.210313424  0.238589197
11188_at  YJL150W  0.148694664  0.178034678  0.192962542  0.203599557  0.224466905  0.18409586  0.229685798  0.200626969  0.169491529  0.102017947  0.045662101  0.094416246  0.200918496  0.205681831  0.26410833  0.190639287  0.103678934  0.126530603  0.177957535  0.097192228  0.220571414  0.125643656  0.115879834  0.088381328  0.136752144  0.200000003  0.23981902  0.15618661  0.110537186  0.200630262  0.217343584  0.07169345  0.18571429  0.137795269  0.094034374  0.130705386
3558_f_at  YPLCTAU2  3.446084023  3.901734114  2.540295124  1.982002258  2.468013525  2.069716692  2.098591328  1.166144252  1.771186471  2.718610048  3.490867615  2.80304575  2.415614367  3.147727251  2.52483058  2.453196287  4.493868351  3.73163271  1.747219324  1.574514031  1.035428524  2.051493168  2.53111577  2.052631617  3.411477327  5.024852276  1.557692289  3.603448391  3.485537052  3.308823586  3.012074709  1.35723114  1.661538482  2.188976288  2.280080795  2.399377584
10573_at  YKR010C  0.96935302  0.757225394  0.828603864  0.91113615  0.79573518  0.733115494  0.977248013  0.827586174  1.403147697  0.695067286  1.085616469  1.391878247  1.008036852  0.920454562  0.814898372  0.625570774  0.811594248  0.76836735  0.728008032  0.739740789  0.91314286  1.040164709  1.539699554  1.15491569  1.271062255  0.727810681  0.990950227  0.591277897  0.799586773  0.752100825  0.774972558  0.834363341  0.75604403  0.948818922  1.034378171  1.143153429
3605_f_at  YORWDELTA12  0.137343928  0.131791905  0.115777522  0.100112483  0.099887766  0.082788669  0.128927395  0.08672937  0.211864412  0.123318389  0.168949783  0.106598981  0.121699207  0.088636369  0.129796833  0.102739729  0.205128208  0.114285707  0.120323546  0.072354212  0.074285716  0.115345001  0.107296139  0.087388285  0.168498173  0.189349115  0.11990951  0.135902643  0.11673554  0.123949587  0.155872673  0.079110011  0.107692316  0.083661415  0.07583417  0.094398342
5281_f_at  non-annotated  0.15437004  0.197687864  0.019296255  0.092238471  0.033670034  0.105664484  0.097508118  0.065830722  0.096852303  0.150224224  0.155251145  0.099492386  0.150401846  0.152272731  0.112866819  0.066210046  0.124860644  0.069387756  0.086956523  0.010799136  0.109714292  0.125643656  0.125536472  0.143992051  0.203907222  0.163313612  0.11990951  0.13488844  0.131198347  0.103991598  0.093304068  0.032138441  0.124175832  0.127952754  0.126390293  0.092323638
2398_g_at  Found  0.040862657  0.039306358  0.053348467  0.020247469  0.099887766  0.095860571  0.029252436  0.088819228  0.139225185  0.177130058  0.043378998  0.149238572  0.195177972  0.235227287  0.13995485  0.14611873  0.031215161  0.067346938  0.166835174  0.313174933  0.235428572  0.178166822  0.163090125  0.163853034  0.221001223  0.151479289  0.192307696  0.135902643  0.04442149  0.045168072  0.086717896  0.216316432  0.134065941  0.166338578  0.166835174  0.11721991
2283_s_at  Found  0.729852498  0.520231187  0.600454032  0.719910026  0.501683533  0.51198256  0.851570904  0.844305158  0.992736101  1.049327374  0.57305938  0.750253797  1.016073585  0.577272713  0.674943566  0.788812757  0.385730207  0.706122398  0.630940318  0.518358529  1.362285614  0.721936107  1.13519311  0.976166904  0.858363926  0.259171605  0.617647052  0.67038542  0.378099144  1.320378184  0.913282096  1.040791035  0.982417643  1.46751976  1.400404334  0.982365072
9488_at  YMR135C  2.343927383  3.926011562  3.38138485  4.265467167  3.589225531  3.017429113  2.563380241  2.490073204  2.272397041  1.566143513  2.311643839  1.607106566  3.005740643  4.609091282  3.375846624  2.738584518  3.437012196  3.175510168  2.081900835  1.36069119  2.523428679  2.048403502  2.133047342  1.736842036  2.197802305  4.17751503  4.25339365  4.155172825  2.992768764  3.636554956  1.194292068  1.5945611  2.394505501  2.173228264  2.380181789  2.370331764
5112_at  YGL085W  1.96935308  1.604624271  1.637911558  1.793025851  1.877665639  1.599128604  1.629469037  1.304075241  1.663438201  1.869955301  2.295662165  1.904568553  1.99770391  1.755681872  1.858916402  1.011415482  1.761427045  1.984693885  1.824064612  2.021598339  1.02057147  1.751802325  1.890557885  1.633565068  2.56288147  1.110059261  1.615384698  1.459432006  1.478305817  1.478991628  1.893523693  3.693448305  1.697802186  1.59251976  1.712841153  1.780082941
2408_at  Found  0.300794542  0.128323704  0.153234959  0.229471311  0.244668916  0.151416123  0.397616446  0.22675027  0.217917681  0.155829594  0.134703204  0.124873094  0.072330661  0.261363655  0.062076747  0.073059365  0.119286507  0.154081628  0.213346809  0.165226787  0.211428568  0.16992791  0.237124473  0.129096329  0.135531142  0.168047339  0.177601814  0.117647067  0.160123959  0.205882356  0.137211859  0.121137202  0.307692319  0.187007874  0.30637005  0.159751028
2921_at  Found  0.387060136  0.295953751  0.27809307  0.276715428  0.245791256  0.302832246  0.162513539  0.489028215  0.307506055  0.354260117  0.239726037  0.137055829  0.537313461  0.234090924  0.190744907  0.132420093  0.173913047  0.175510213  0.319514662  0.430885553  0.373714298  0.288362503  0.274678111  0.18768619  0.334554344  0.291124254  0.366515875  0.207910761  0.232438013  0.217436984  0.268935233  0.48825708  0.349450558  0.293307066  0.304347813  0.20331949
2773_at  Found  0.280363232  0.369942188  0.447219104  0.295838028  0.383838415  0.278867096  0.302275181  0.246603981  0.151331723  0.144618839  0.180365309  0.157360405  0.656716466  0.464772761  0.137697518  0.399543375  0.328874022  0.25  0.198179975  0.124190062  0.594285727  0.154479921  0.19957082  0.305858999  0.561660588  0.246153846  0.297511309  0.179513201  0.2035124  0.191176489  0.200878158  0.186650187  0.270329684  0.33562991  0.196157724  0.202282146
8817_at  YNR058W  21.82973862  15.2404623  18.50397301  17.56130409  16.79349136  18.11764717  20.69338989  18.52664566  24.89951515  23.76008987  23.1883564  19.68730927  22.54190826  17.04886436  18.60609436  19.72830963  18.97993279  15.55714226  17.92719841  21.40604782  31.38514137  23.95262527  22.55150223  19.61767578  14.51159954  17.40236664  20.98529434  15.56186676  15.13119793  14.94958019  16.48298645  25.2533989  20.80659485  24.36515808  23.3013134  20.50414848
4639_f_at  non-annotated  0.009080591  0.085549131  0.07718502  0.057367828  0.014590348  0.168845311  0.184182003  0.135841176  0.176755458  0.139013454  0.097031966  0.077157356  0.129735947  0.002272727  0.030474041  0.267123282  0.14046824  0.077551015  0.106167838  0.302375793  0.037714284  0.009268794  0.022532187  0.05362463  0.131868139  0.094674557  0.057692308  0.038539555  0.092975207  0.00210084  0.090010978  0.037082817  0.080219783  0.046259839  0.046511624  0.012448133
10951_at  YJR067C  1.299659491  0.839306295  0.720771849  1.23509562  1.492704868  1.222222209  1.048754096  1.771159887  2.467312336  1.650224209  1.456621051  1.766497374  1.001148105  0.823863685  0.915349841  0.954337895  1.415830612  1.266326547  1.195146561  1.902807713  2.353142738  1.488156557  0.698497832  1.641509533  0.941391945  1.026035428  1.014705896  0.990872204  1.52789247  1.591386557  1.240395188  2.347342253  1.590109944  1.51968503  1.316481233  1.215767503
9544_at  YMR102C  1.028376818  1.606936336  1.086265564  1.607424021  1.723905921  1.644880176  1.573130965  1.512016773  1.191283345  0.948430538  0.818493128  0.615228415  1.176808357  1.573863626  1.45259583  1.698630214  1.608695745  1.516326547  1.229524732  1.359611273  0.839999974  0.938207984  0.773605108  0.990069509  0.691086709  1.20355022  1.5067873  1.304259777  1.452479362  1.07247901  1.190998912  1.646476984  0.789011061  0.85531497  0.681496441  0.747925222
8781_at  YNR069C  0.107832007  0.098265894  0.022701476  0.182227239  0.250280589  0.212418303  0.344528675  0.29467085  0.083535112  0.097533636  0.023972603  0.129949242  0.13547647  0.132954553  0.134311512  0.026255708  0.100334451  0.226530612  0.311425656  0.163066953  0.051428571  0.112255402  0.136266097  0.075471699  0.161172166  0.018934911  0.161764711  0.14705883  0.204545438  0.285714298  0.35236004  0.05191594  0.127472535  0.125  0.08190091  0.098547712
6153_at  YDR322W  5.542565346  3.415028811  1.610669613  1.286839247  1.221099973  1.06209147  1.094257832  0.927899718  2.134382725  4.957399368  6.180365562  5.420304775  5.280138016  2.799999952  1.923250437  1.17694068  0.978818297  1.215306044  1.257836103  1.426565886  2.853714228  5.163748741  6.071888447  5.754716873  5.494505405  3.424852133  1.501131177  1.384381413  1.133264422  0.933823586  0.983534575  1.992583275  4.482417583  5.120079041  5.437815666  5.724065781
4080_at  YIL002C  1.620885372  1.427745581  1.17480135  1.33295846  1.598204255  1.251634002  1.618634701  0.898641586  0.763922513  1.506726503  1.94520545  1.159390807  1.287026405  1.343181849  1.113995433  1.49429214  1.455964446  1.359183669  1.244691491  1.257019401  1.212571383  1.080329537  1.715665221  1.376365542  1.891330838  1.119526625  1.204751134  1.237322569  1.431818247  1.343487501  1.245883703  0.936959207  1.437362671  1.257874012  1.380181909  1.429460526
8037_at  YPL258C  1.757094264  1.661271572  1.373439312  1.165354371  1.303030372  1.227668762  1.270855904  1.011494279  3.227602959  5.143497944  3.486301422  4.071065903  3.742824554  1.906818271  1.334085703  1.186073065  0.800445974  1.190816283  1.154701591  0.902807772  3.015999794  3.875386  4.074034691  2.944389343  2.695970774  1.125443816  1.134615421  0.989858031  0.965909064  1.118697524  1.082327127  1.065512896  5.525274754  3.777558804  3.958543777  3.587136507
2436_g_at  Found  3.93870616  1.818497062  1.698070407  1.354330778  1.674522996  1.640522957  1.513542652  2.169279099  3.349879265  2.763453007  2.358447552  2.724873066  4.750861168  1.334090948  1.246049643  1.603881359  1.092530608  1.17040813  1.386248708  5.110151291  9.407999992  4.93202877  6.233905792  6.538232803  3.892551899  0.944378734  1.333710432  1.179513216  1.002066135  1.248949647  2.093304157  9.883806229  5.997802258  6.435039043  7.150657177  5.759335995
3561_f_at  TG(GCC)P1  0.110102154  0.082080923  0.086265609  0.136107996  0.457912475  0.226579517  0.112676047  0.363636374  1.11016953  0.604260147  0.14954339  0.74416244  0.282434016  0.294318199  0.312641084  0.22260274  0.141583055  0.29285714  0.106167838  0.61447084  0.538285673  0.36869204  0.464592278  0.309831202  0.449328452  0.364497036  0.211538479  0.217038542  0.505165279  0.628151298  0.712404013  1.021013498  0.878022015  0.438976347  0.329625845  0.508298755
4023_s_at  non-annotated  0.133938715  0.10867051  0.095346197  0.069741279  0.088664427  0.071895421  0.128927395  0.083594568  0.21912834  0.163677141  0.232876718  0.231472075  0.114810571  0.125  0.120767489  0.131278545  0.214046836  0.110204078  0.105156712  0.051835854  0.126857147  0.104016483  0.111587979  0.09930487  0.252747267  0.177514791  0.098416291  0.136916846  0.11466942  0.194327742  0.098792538  0.098887511  0.101098903  0.185039356  0.147623852  0.127593353
6831_at  YCR043C  0.548240602  0.373410374  0.393870622  0.47019124  0.235690251  0.257080615  0.234019488  0.341692805  2.801452875  1.102017999  0.696347058  0.973604083  0.661308885  0.359090924  0.413092524  0.311643839  0.244147152  0.284693867  0.320525765  0.987041056  0.915428519  0.988671422  0.950643778  0.790466726  0.35164836  0.338461548  0.367647082  0.516227245  0.41219008  0.415966392  0.246981353  1.972805858  0.920879185  1.083661437  1.249747157  1.216804981
6755_i_at  YCR018C-A  0.048808176  0.046242774  0.074914873  0.039370079  0.061728399  0.030501088  0.020585047  0.010449321  0.06779661  0.040358745  0.038812786  0.0964467  0.017221585  0.102272734  0.073363431  0.053652968  0.017837236  0.013265305  0.008088979  0.041036718  0.077714287  0.056642637  0.013948497  0.05362463  0.003663004  0.023668639  0.057692308  0.072008118  0.03719008  0.055672273  0.059275523  0.072929539  0.034065932  0.015748031  0.028311424  0.049792532
8739_at  non-annotated  0.057888761  0.048554908  0.074914873  0.098987631  0.054994393  0.079520702  0.128927395  0.029258098  0.170702189  0.062780268  0.123287678  0.087309644  0.128587842  0.064772725  0.037246048  0.091324203  0.141583055  0.060204081  0.071789682  0.058315337  0.090285711  0.071060762  0.083690986  0.09136048  0.130647138  0.036686391  0.057692308  0.085192695  0.070247933  0.067226894  0.081229419  0.049443755  0.061538462  0.089566931  0.080889784  0.08921162
9672_at  YML036W  1.867196441  0.94335258  1.477866054  1.184476972  0.885521948  0.920479298  0.774647832  0.781609237  2.354721546  1.929372311  1.34132421  2.381725788  0.631458104  1.068181872  1.053047419  1.202054858  1.031215191  1.136734724  1.393326521  1.597192168  0.86971426  1.46549952  1.623390555  1.508440852  1.586080551  1.248520732  1.401583791  1.236308336  1.016528964  1.265756369  1.434687138  2.936959028  1.431868196  1.954724431  1.843276024  1.482365012
6409_at  YDR085C  1.550510883  2.424277306  2.995459557  2.18560195  3.666666985  3.462962866  2.686890364  2.192267656  0.617433429  1.391255617  1.030821919  0.789847732  1.597015142  2.987499952  2.521444559  2.753424644  2.317725658  3.010204077  2.326592445  1.049675941  1.162285686  1.429454207  0.816523612  1.060575962  1.776556849  2.302958727  2.414027214  2.415821552  2.404958725  2.534663916  2.562019825  0.632880092  1.437362671  0.981299162  0.840242624  1.064315319
6492_at  YDL015C  7.371169567  6.597687721  6.652667046  6.415072918  6.350168705  6.080610275  5.589382648  6.289446354  8.188862801  5.779148102  5.654109478  5.904568195  6.316877842  6.189773083  6.397291183  6.230593681  5.421404362  6.55408144  5.500505447  8.451403618  5.846857071  6.399588108  5.932403564  6.142998695  5.594627857  4.346745491  6.434389114  6.374239445  6.126032829  5.992647171  5.677278042  9.259578705  5.761538506  5.617125988  6.12841177  5.983401775
9212_at  non-annotated  0.011350738  0.013872833  0.021566402  0.01912261  0.02469136  0.033769064  0.049837485  0.024033438  0.10895884  0.023542602  0.063926943  0.042639591  0.014925374  0.015909091  0.025959367  0.037671234  0.010033445  0.010204081  0.028311424  0.018358532  0.020571427  0.014418125  0.01609442  0.02085402  0.017094018  0.030769231  0.012443439  0.014198784  0.00929752  0.016806724  0.025246982  0.05315204  0.027472528  0.017716534  0.015166834  0.019709542
6692_at  YDL216C  0.438138455  0.565317929  0.847900093  0.827896535  0.732884467  0.905228734  0.775731266  0.721003175  0.181598067  0.320627809  0.485159814  0.639593899  0.500574052  0.577272713  0.857787788  0.689497769  0.537346721  1.168367267  0.754297197  0.352051824  0.294857144  0.562306881  0.524678111  0.387288988  0.506715536  0.521893501  0.825791895  0.926977754  0.991735518  0.787815154  0.327113062  0.12237329  0.637362659  0.617125988  0.520727992  0.506224036
4775_at  YGR210C  2.312145233  1.427745581  1.933030725  1.610798597  1.855219007  1.91612196  2.036836386  2.452455521  4.179176807  3.192825079  3.829908848  2.791878223  1.908151627  1.353409171  1.590293407  1.514840126  1.769230723  1.897959113  2.106167793  4.102591515  2.585142851  2.833161592  3.026823997  2.581926584  3.070818186  1.705325484  0.963800907  1.746450305  1.726239681  2.044117689  2.857299566  6.043262959  2.827472448  2.702755928  2.817997932  3.086099386
10654_at  YKL085W  38.87400818  37.94681931  41.78433609  30.81889915  29.35914803  25.52941322  23.88949013  23.98955154  12.24334145  35.45515823  52.02854156  34.21827316  47.44661713  38.34091187  33.1817131  25.30479431  27.8584156  22.05510139  18.97472  11.27429771  49.95542908  36.93614578  39.3100853  32.6673317  53.29059982  42.1491127  32.73416138  19.31440353  20.41322327  19.76785851  19.81009865  10.805933  38.87802124  33.33956909  39.4630928  39.55290222
8593_at  YOL058W  21.2962532  22.64508629  32.6742363  23.00112534  26.90797043  31.02941132  36.49620819  31.80877876  26.40435982  17.59305  18.97374344  16.52994919  22.27095413  23.14090919  23.88713074  27.66209984  31.58528328  26.28979492  33.94135284  26.58099174  25.82971573  14.89083385  17.0600853  18.25521469  18.98168564  28.26745796  27.39819145  19.5395546  26.01962662  29.9485321  34.72667694  25.15574646  23.3406601  12.30413342  17.25884628  19.90974998
7515_f_at  non-annotated  0.037457436  0.03468208  0.085130535  0.002249719  0.017957352  0.104575165  0.118093163  0.120167188  0.001210654  0.001121076  0.001141553  0.011167512  0.05051665  0.001136364  0.040632054  0.012557078  0.031215161  0.033673469  0.0  0.001079914  0.018285714  0.00514933  0.009656652  0.011916584  0.0  0.001183432  0.0520362  0.019269777  0.03719008  0.00105042  0.00219539  0.001236094  0.008791209  0.02952756  0.0  0.001037344
6422_at  YDR053W  0.041997731  0.091329478  0.021566402  0.0832396  0.02020202  0.077342048  0.092091002  0.082549639  0.077481844  0.123318389  0.059360731  0.067005076  0.2020666  0.078409091  0.090293452  0.029680366  0.122630991  0.076530613  0.051567238  0.064794816  0.052571427  0.087538615  0.11802575  0.067527309  0.032967035  0.022485208  0.110859737  0.031440161  0.024793388  0.025210086  0.148188815  0.060568601  0.115384616  0.027559055  0.06268958  0.016597509
3298_f_at  YGLWOMEGA1  0.030646993  0.001156069  0.007945516  0.002249719  0.023569023  0.003267974  0.002166847  0.005224661  0.006053269  0.005605381  0.006849315  0.014213198  0.004592423  0.025  0.003386005  0.019406393  0.005574136  0.001020408  0.004044489  0.005399568  0.002285714  0.001029866  0.00751073  0.001986097  0.002442003  0.003550296  0.022624435  0.002028398  0.001033058  0.00210084  0.00219539  0.002472188  0.003296704  0.001968504  0.001011122  0.001037344
10401_at  non-annotated  1.359818459  0.93063581  0.609534621  0.453318328  0.455667794  0.359477133  0.436619699  0.380355299  0.374092013  0.658071816  1.128995419  1.442639589  1.214695811  0.755681813  0.375846475  0.361872166  0.265328854  0.331632644  0.380181968  0.33585313  0.319999993  1.22348094  1.050429225  1.323733926  1.269841313  0.783431947  0.333710402  0.402636945  0.415289253  0.408613473  0.392974764  0.39307785  0.905494571  1.129921317  1.60060668  1.574688792
11032_at  YJR010W  13.4767313  3.35838151  3.503973007  4.463441849  4.076319218  2.161220074  3.945828676  7.475444317  17.16707039  11.54260159  20.28424644  10.46801949  14.55683231  3.402272701  3.69187355  3.180365324  2.95875144  2.637755156  3.444893837  15.58207321  29.01028442  14.29660034  18.1266098  15.30585957  16.62515259  2.226035595  3.650452614  3.140973806  3.173553705  3.42331934  6.156970978  20.6316433  19.69120979  15.04921246  17.5328598  14.6701231
6776_at  non-annotated  0.262202054  0.282080919  0.308740079  0.167604044  0.170594841  0.177559897  0.214517862  0.166144207  0.211864412  0.1278027  0.14954339  0.070050761  0.191733658  0.218181834  0.156884864  0.160958916  0.208472699  0.071428567  0.22750251  0.101511873  0.197714269  0.117404729  0.166309014  0.121151939  0.222222239  0.287573963  0.192307696  0.137931049  0.136363626  0.132352948  0.172338098  0.121137202  0.101098903  0.100393698  0.120323546  0.102697082
6504_at  YDL047W  2.465380192  2.069364071  3.086265564  2.45106864  2.82379365  2.408496857  2.122426748  2.397074223  2.847457647  2.172645807  2.368721485  2.506598949  2.554535151  2.307954788  2.786681652  2.686073065  2.193979979  2.31734705  2.307381153  2.598272085  3.900571346  2.98146224  2.800429106  3.043694258  2.854701042  1.805917263  2.359728575  2.127789259  2.228305817  1.757353067  2.55543375  3.380716801  3.048351765  2.596456528  2.564206123  2.259335995
3340_f_at  YERCDELTA14  2.818388224  2.582658768  2.423382521  1.706411719  2.142536402  1.824618697  1.868905663  0.882967651  3.146489143  2.717488766  3.34703207  2.960406065  2.182549  2.227272749  2.38036108  2.440639257  3.889631987  3.359183788  1.426693678  2.248380184  0.862857163  2.387229681  3.114806652  2.31876874  2.791208982  3.881656885  1.288461566  3.516227484  2.693181992  2.777310848  2.836443424  2.360939264  2.10659337  2.5  2.759352684  2.827800751
10914_at  YJR121W  24.32349586  25.96878624  20.60045433  20.8571434  20.35241508  16.87036896  9.878656387  13.03134823  8.463680267  11.96524811  12.07876682  21.01319885  24.41446686  29.24090958  20.7720089  17.35388184  7.75027895  11.80918407  12.75227356  10.3336935  21.77828598  20.22142029  21.53862762  20.29692268  27.69108582  15.68165684  20.48077011  15.5669384  12.47727299  13.53046227  13.58507156  12.88627911  22.59890175  22.78838539  23.73306274  21.64211464
8539_at  YOR021C  5.595913887  3.441618443  3.105561972  4.07874012  3.698092222  3.503268003  3.891657591  4.694880009  12.78571415  4.572870255  3.606164455  6.132994652  5.230769634  4.185227394  3.660270691  4.110730648  4.460423946  3.650000095  3.501516342  5.436285019  6.860571384  3.897013187  4.629828453  6.674280167  3.599511623  2.779881716  3.218325853  3.770791054  3.492768526  4.54831934  3.664105415  9.457353592  2.363736391  4.390748024  5.756319046  5.293568134
7875_at  YPL105C  2.738933086  3.965317726  4.340522289  3.502812147  3.318743229  3.974945545  4.11700964  3.343782663  5.061743736  2.893497944  2.476027489  3.151268959  3.14810586  3.359091043  3.520315886  3.771689415  2.06800437  3.12755084  3.212335587  4.630669594  5.621714115  3.561276913  3.856223106  3.458788395  3.239316225  2.24378705  3.184389114  2.727180481  2.974173546  2.85924387  3.64763999  6.665018559  3.5  2.913385868  2.913043499  3.082987547
7710_at  YPR045C  0.33030647  0.343352616  0.408626556  0.276715428  0.206509545  0.286492378  0.180931747  0.29467085  0.393462479  0.226457417  0.391552508  0.282233477  0.214695767  0.269318193  0.347629786  0.285388142  0.376811594  0.342857122  0.400404423  0.17494601  0.187428564  0.302780628  0.238197431  0.275074482  0.366300374  0.534911275  0.342760175  0.462474644  0.357437998  0.384453773  0.425905615  0.171817049  0.350549459  0.230314955  0.263902932  0.324688762
6055_at  YDR404C  3.262202024  4.568786144  4.377979755  4.649044037  4.708193302  4.309368134  4.35752964  4.029258251  7.717917919  4.670403957  4.868721485  4.270050526  4.425947666  5.035227299  5.917606831  4.738584518  3.888517141  4.502040863  3.910010099  4.284017563  5.047999859  3.695159435  2.976394892  2.723932505  3.571428537  5.86390543  5.54977417  4.584178925  4.471074104  4.329832077  3.03402853  5.458590508  5.012088299  4.000984192  4.145601273  3.89419055
5978_at  YDR509W  0.065834284  0.013872833  0.039727584  0.051743533  0.046015713  0.01416122  0.082340188  0.174503669  0.457627118  0.121076241  0.055936076  0.054822333  0.080367401  0.055681821  0.032731377  0.027397262  0.071348943  0.044897959  0.083923154  0.345572352  0.054857146  0.04016478  0.047210302  0.057596825  0.092796095  0.095857993  0.061085977  0.066937119  0.04235537  0.100840345  0.062568605  0.375772536  0.089010999  0.058070868  0.03437816  0.076763481
5615_at  YER087W  2.594778776  2.0878613  0.715096474  0.782902122  0.692480385  0.783224404  1.004333615  0.820271671  0.699757874  2.039237738  2.039954424  1.979695439  2.531573057  1.556818247  0.928893924  1.057077646  0.754737973  0.607142866  0.570272982  0.795896292  1.5222857  2.315139055  2.07618022  2.596822262  1.780219793  0.989349127  1.055429935  0.739350975  0.738636374  0.779411733  0.615806818  0.708281755  1.59670341  2.306102276  2.095045328  2.599585056
10493_at  YKR068C  5.405221462  3.941040277  5.75255394  3.776153088  4.718294144  6.09041357  5.340194702  7.663532257  6.497579098  5.504484653  7.783104897  7.394924164  5.071183205  3.994318247  5.375846386  5.751141548  7.898550987  6.861224651  4.527805328  4.563714981  6.030857086  4.956745625  5.017167568  5.038728714  6.371184349  4.952662945  7.126697063  6.93306303  6.751032829  6.84348774  6.28210783  6.679851532  5.635164738  6.190944672  6.875631809  6.533194542
6086_at  YDR389W  2.019296169  1.650867105  1.520998836  0.85264349  1.019079804  1.034858346  0.996749699  0.97910136  0.811138034  0.98878926  1.022831082  1.363451838  1.234213591  1.496590972  1.400677204  0.949771702  0.909698963  1.00612247  1.044489384  0.859611213  1.042285681  0.910401642  1.17703855  1.735849142  1.051282048  1.360946774  1.365384579  1.144016266  0.996900797  0.933823586  0.720087826  0.995055556  1.045054913  0.847440898  1.236602545  1.353734374
4191_at  YIL073C  0.853575468  0.653179169  0.522133946  0.634420753  0.671156049  0.849673212  0.387865633  0.42110762  0.376513332  0.503363252  0.723744333  0.446700513  0.584385812  0.497727275  0.571106076  0.684931517  0.809364557  0.551020384  0.780586362  0.551835835  0.525714278  0.453141093  0.438841224  0.595829189  0.901098967  0.609467447  0.538461506  0.709939182  0.780991733  0.733193338  0.582875967  0.590852857  0.518681347  0.721456707  0.443882704  0.365145206
3535_i_at  YPRWSIGMA3  0.0  0.05202312  0.0  0.0  0.04489338  0.018518519  0.03033586  0.0  0.0  0.004484305  0.002283105  0.0  0.075774975  0.005681818  0.002257336  0.001141553  0.010033445  0.001020408  0.0  0.001079914  0.067428574  0.067971162  0.023605151  0.001986097  0.0  0.009467456  0.021493213  0.001014199  0.015495867  0.00210084  0.00219539  0.0  0.001098901  0.0  0.0  0.001037344
3814_f_at  TR(UCU)K  0.03859251  0.058959536  0.070374571  0.069741279  0.108866446  0.093681924  0.028169012  0.136886105  0.236077487  0.252242178  0.063926943  0.189847723  0.070034444  0.084090911  0.030474041  0.133561641  0.075808249  0.041836731  0.06572295  0.109071277  0.039999999  0.064881563  0.038626608  0.065541215  0.140415147  0.155029595  0.097285077  0.098377287  0.139462814  0.323529422  0.062568605  0.355995029  0.192307696  0.087598421  0.064711832  0.143153518
8472_at  YOR090C  2.409761667  2.86820817  1.665153265  3.151856184  2.5970819  2.917211294  2.381365061  2.284221649  1.184019446  1.798206329  1.394977212  1.237563491  2.616532803  3.25454545  2.779909611  3.571917772  2.146042347  2.270408154  2.400404215  0.880129576  3.425143003  1.727085352  1.737124443  2.008937597  1.126984239  2.081656694  2.17194581  2.023326635  1.840909004  2.393907547  2.542261362  1.358467221  0.809890091  1.727362156  1.704752207  1.652489543
8374_at  YOR172W  0.841089666  0.890173376  1.145289421  0.87289089  0.59932667  0.927015245  0.866738856  0.815047026  0.807506025  0.901345372  0.984018266  0.790862918  0.799081564  0.860227287  0.897291183  0.954337895  0.945373535  0.842857122  0.899898827  0.737581015  1.142857075  0.919670463  0.685622334  1.025819302  0.804639816  1.253254414  1.005656123  0.713995993  0.789256215  0.679621816  0.837541223  0.724350989  0.909890175  0.783464551  0.706774473  0.622406602
2163_s_at  Found  35.38024902  16.88786125  13.75709438  14.60292435  14.41077518  12.47712421  13.77248001  18.07941437  33.48668289  18.78026962  23.49429321  31.76243782  41.82664108  23.31136322  18.25733566  15.0924654  12.50724697  11.15306091  16.42062569  21.46004295  55.65714264  27.62615776  34.15343475  36.60873795  41.40537262  16.27573967  19.85633659  11.07809448  8.93491745  12.79516792  17.09989166  29.13102341  39.54725266  29.42913437  36.68149567  33.98754883
2850_g_at  Found  0.145289451  0.152601153  0.324631095  0.229471311  0.177328855  0.228758171  0.282773554  0.343782663  0.031476997  0.155829594  0.130136982  0.161421314  0.292766958  0.2409091  0.167042881  0.336757988  0.45039022  0.248979583  0.19514659  0.33585313  0.153142855  0.345005155  0.214592278  0.292949349  0.330891341  0.247337282  0.268099576  0.202839762  0.228305787  0.148109257  0.435784876  0.206427693  0.349450558  0.271653533  0.264914036  0.210580885
5849_at  non-annotated  1.818388224  0.804624259  1.118047714  1.149606347  1.303030372  1.325708032  1.334777832  1.644723058  0.963680387  2.155829668  1.966895103  2.062944174  1.427095413  1.44659102  1.497742653  1.776255846  2.041248798  2.080612183  1.165824056  1.859611154  1.567999959  1.385169864  1.252145886  1.419066548  1.974358916  1.127810717  1.811086059  1.935091376  2.28718996  2.543067455  1.835345745  1.876390576  1.483516574  1.6968503  1.15166831  1.621369243
3016_at  Found  0.059023835  0.008092485  0.030646993  0.13723284  0.02693603  0.069716774  0.014084506  0.078369908  0.16464892  0.12443947  0.079908676  0.091370553  0.040183701  0.0625  0.133182839  0.057077628  0.074693419  0.04285714  0.0728008  0.037796974  0.234285712  0.03192585  0.068669528  0.055610724  0.147741154  0.034319527  0.064479634  0.067951322  0.020661157  0.134453788  0.132821083  0.082818285  0.056043956  0.023622049  0.082912028  0.090248957
4399_at  YHR149C  0.482406348  0.146820799  0.178206578  0.169853777  0.213243559  0.127450973  0.218851566  0.299895525  1.289346218  2.079596519  1.292237401  0.779695451  0.353616536  0.19886364  0.213318273  0.152968034  0.158305466  0.083673462  0.15166834  0.65010798  1.209142923  1.193614841  0.878755391  0.647467732  0.542124569  0.172781065  0.136877835  0.13995944  0.148760319  0.105042018  0.254665226  0.99999994  1.312088013  0.872047246  0.831142485  0.606846452
8212_at  YOR322C  1.976163507  2.504046202  3.280363321  3.284589529  3.739618778  3.075163364  4.039002895  3.286311388  2.82808733  3.054932833  2.355022907  2.332994938  3.195178032  2.900000095  3.161399603  3.349315166  2.138238668  2.754081488  3.052578211  2.402807713  2.461714268  2.598352194  2.063304663  1.607745767  2.695970774  2.263905287  3.042986393  2.100405931  2.237603426  2.601890802  2.877058268  2.718170404  2.197802305  2.521653652  2.484327555  2.576763153
8229_at  YOR297C  1.471055746  2.598843813  2.87627697  2.542182207  1.925926089  1.727668881  1.925243616  1.781609178  3.433414221  2.720852137  2.625570774  2.495431423  2.215843916  1.589772701  2.410835266  2.051369905  2.09476018  1.924489856  2.21031332  2.133909225  2.534857035  3.1081357  3.22210288  2.511420012  2.053724051  2.125443935  2.355203629  2.025355101  1.557851195  1.536764741  2.070252657  3.11742878  3.110989094  2.832677126  3.134479046  2.325726032
11242_f_at  non-annotated  0.187287182  0.236994207  0.074914873  0.140607432  0.04489338  0.045751631  0.086673886  0.074190177  0.453995168  0.17488791  0.192922369  0.303553283  0.293915063  0.243181825  0.101580136  0.08561644  0.18283166  0.048979592  0.094034374  0.092872575  0.214857131  0.195674554  0.092274681  0.180734873  0.263736278  0.196449712  0.166289598  0.231237322  0.19214876  0.35084036  0.166849613  0.004944376  0.160439566  0.180118099  0.259858429  0.160788372
7487_at  YBL099W  26.82519913  28.48439217  29.37117004  24.08099174  16.02356911  20.37254906  18.1635952  20.52142143  16.20096779  22.53699684  29.1278553  20.44974709  23.09873962  26.16022873  22.56207657  21.15867615  20.96767044  17.21938705  19.06066704  17.14794922  21.33371353  19.27394485  19.62231827  20.55114174  26.88278389  33.97396469  24.96380234  21.41176605  17.16735649  17.40126038  19.70691681  16.71322441  20.39890289  19.64271545  20.95854378  22.80912781
10711_at  YKL118W  0.259931892  0.202312142  0.25766176  0.212598428  0.208754227  0.221132889  0.146262184  0.250783712  0.243341416  0.168161437  0.232876718  0.165482223  0.223880604  0.328409106  0.115124151  0.244292244  0.308807135  0.107142858  0.15166834  0.124190062  0.076571427  0.078269824  0.09012875  0.145978153  0.162393168  0.328994066  0.230769232  0.196754575  0.176652893  0.236344546  0.09989024  0.101359695  0.163736269  0.150590554  0.074823052  0.162863061
9370_at  YMR276W  16.89557266  24.77803421  24.74801445  23.88076591  24.78339005  22.26361656  20.75731277  18.29467201  9.726392746  17.84977531  18.90068436  13.57969475  19.47761345  25.13182068  23.4604969  24.43379021  24.50947571  17.10102081  17.54903793  16.71490288  18.16228485  17.02368736  18.2532177  15.28103352  19.34798622  28.36804962  26.16742134  16.931036  18.80268478  16.90441322  23.64983559  17.23856544  20.43296814  14.5501976  14.069767  15.05186653
8510_at  YOR037W  1.389330387  1.410404563  1.096481204  1.18560183  0.722783446  0.919389963  0.773564458  0.85266459  1.423728824  1.710762501  1.519406438  1.64974618  1.530424953  1.439772725  1.142212152  1.221461177  1.201783776  0.876530588  0.844287097  0.857451439  1.929142833  1.828012347  1.422746897  1.748758793  1.7448107  1.431952715  1.157239914  0.921906769  0.910123944  0.929621875  0.889132857  0.938195288  2.090109825  1.706692815  1.625884652  1.210580826
4163_at  YIL054W  0.249716237  0.225433528  0.179341659  0.159730032  0.170594841  0.163398698  0.188515693  0.190177649  0.156174332  0.186098665  0.237442926  0.151269034  0.191733658  0.161363646  0.274266362  0.17694065  0.187290967  0.141836733  0.161779568  0.087473005  0.09257143  0.087538615  0.13197425  0.082423039  0.23443225  0.34319526  0.168552041  0.163286015  0.126033053  0.150210097  0.144895718  0.101359695  0.129670337  0.090551175  0.0728008  0.098547712
11282_i_at  non-annotated  0.0  0.030057801  0.001135074  0.01912261  0.0  0.0  0.010834236  0.0  0.0  0.0  0.009132421  0.003045685  0.0  0.0  0.001128668  0.0  0.0  0.002040816  0.014155712  0.0  0.0  0.0  0.0  0.0  0.056166057  0.001183432  0.0  0.002028398  0.002066116  0.005252101  0.034028541  0.0  0.0  0.0  0.011122346  0.005186722
11328_at  YAR008W  1.052213311  0.619653165  0.703745723  0.580427468  0.469135821  0.46405226  0.684723675  0.629049122  0.685230017  1.843049407  1.360730529  1.129949212  0.864523649  0.838636398  0.525959313  0.562785387  0.457079142  0.5  0.549039423  0.576673865  1.556571364  2.018537521  1.402360439  1.122145057  1.10622716  0.65680474  0.714932144  0.417849928  0.48140493  0.432773143  0.48847422  0.410383165  1.402197838  1.79625988  1.76744175  1.186721921
8091_at  non-annotated  0.165720776  0.537572265  0.339387059  0.393700808  0.307519644  0.252723306  0.253521115  0.27377221  0.230024219  0.10650225  0.044520549  0.123857863  0.206659019  0.573863626  0.475169271  0.321917832  0.253065795  0.351020426  0.231546998  0.098272145  0.109714292  0.042224508  0.057939917  0.10029792  0.122100122  0.404733747  0.381221741  0.440162301  0.348140508  0.230042025  0.276619107  0.170580953  0.129670337  0.0738189  0.088978767  0.047717839
9074_at  YNL229C  2.35981822  2.2890172  3.541430235  2.86276722  2.650954008  2.750544548  2.743228436  2.688610077  3.263922691  2.725336552  2.974885941  2.536040545  2.686567307  2.709090948  2.916478395  2.8904109  2.665551901  2.752040863  2.549039364  3.612310886  3.665143013  2.859938383  2.757510662  3.279046774  3.796092749  2.957396507  2.947963953  2.373225212  2.545454502  2.497899294  3.214050531  3.274412632  3.270329714  2.666338444  2.912032127  3.232365131
2205_at  Found  2.643586874  2.454335213  1.930760622  2.698537588  2.475869894  2.106753826  2.64788723  2.398119211  1.616222858  1.149103165  1.285388112  1.32487309  3.128587961  2.077272892  2.442437887  1.781963587  1.399108171  1.732653022  2.186046362  2.088552952  1.996571422  1.406797171  1.689914107  1.864945412  1.347985387  1.908875823  2.160633564  1.824543595  1.988636374  1.753151298  1.879253626  0.771322608  2.035164833  1.547244072  1.379170775  2.021784067
9023_at  YNL145W  1.104426861  0.958381474  1.32009089  0.91226095  0.815937161  0.882352948  1.230769157  1.118077397  1.451573849  0.965246677  1.292237401  0.707614183  1.115958691  0.438636363  0.834085763  0.860730648  1.235228539  0.473469406  1.016177893  1.047516227  1.596571326  0.798146248  0.5418455  0.880834162  1.135531187  0.685207129  0.817873359  0.454361081  0.612603307  0.623949587  0.836443484  0.754017293  0.967032969  0.521653533  0.638018131  0.791493773
3413_f_at  YDRCTY1-2  12.5107832  9.535260201  9.979568481  8.507311821  8.803591728  8.798475266  8.457203865  5.459770203  11.55932236  11.79148102  15.45547962  9.818273544  10.11940384  10.19999981  10.63656902  10.10388088  15.97993374  12.61428452  8.156723976  8.612311363  6.324571609  9.592172623  12.01072979  9.775571823  14.0708189  15.29112434  7.762443542  11.86612606  10.74586678  10.32458019  11.73216343  6.953028202  9.084615707  9.697834015  11.12841129  11.21161842
2562_g_at  Found  0.053348467  0.112138726  0.032917142  0.056242973  0.120089792  0.0620915  0.058504872  0.044932082  0.012106538  0.038116597  0.009132421  0.004060914  0.006888635  0.157954544  0.033860043  0.033105023  0.064659983  0.041836731  0.052578356  0.014038877  0.007999999  0.00514933  0.018240344  0.012909632  0.013431014  0.029585799  0.011312217  0.104462482  0.00929752  0.004201681  0.038419321  0.006180469  0.091208793  0.071850397  0.007077856  0.049792532
9250_f_at  non-annotated  0.019296255  0.0  0.045402952  0.001124859  0.008978676  0.0  0.007583965  0.002089864  0.039951574  0.031390134  0.011415525  0.007106599  0.078071192  0.003409091  0.022573363  0.001141553  0.001114827  0.006122449  0.0  0.072354212  0.019428572  0.016477859  0.0  0.023833169  0.001221001  0.0  0.028280543  0.009127789  0.001033058  0.025210086  0.0  0.0  0.036263738  0.0  0.0  0.041493773
2336_at  Found  0.548240602  0.291329473  0.513053358  0.426321745  0.59932667  0.544662297  0.275189579  0.308254957  0.320823252  0.522421539  0.144977167  0.394923866  0.564868033  0.467045456  0.580135465  0.511415541  0.574136019  0.372448981  0.457027286  0.222462207  0.642285705  0.412976295  0.358369112  0.37537238  0.442002445  0.411834329  0.548642576  0.249492913  0.289256185  0.317226917  0.360043913  0.16687268  0.541758239  0.412401587  0.277047515  0.243775919
9872_at  non-annotated  0.177071512  0.419653147  0.568671942  0.905511856  0.445566803  0.460784316  0.787648916  0.596656203  0.638014555  0.307174891  0.404109627  0.394923866  0.07692308  0.362500012  0.441309243  0.255707771  0.610925317  0.360204071  0.642062664  0.403887689  0.309714288  0.279093713  0.560085833  0.345580935  0.256410271  0.544378698  0.697963834  0.5425964  0.246900812  0.251050413  0.421514839  0.515451133  0.270329684  0.365157455  0.368048519  0.259336084
6406_at  YDR082W  0.569807053  0.671676278  0.897843361  0.760404944  0.700336754  0.909586072  0.744311988  0.87356323  0.880145252  0.794843078  0.837899566  0.954314709  0.755453587  0.925000072  0.882618487  0.886986256  0.770345569  1.248979568  0.879676402  0.842332602  0.667428553  0.919670463  0.956008554  0.870903671  0.77655679  0.746745527  0.73303175  0.960446239  0.94008261  1.085084081  0.845225036  0.627935708  0.785714328  0.975393653  1.040444851  0.951244712
9848_at  non-annotated  0.065834284  0.023121387  0.069239497  0.080989875  0.056116726  0.054466233  0.04225352  0.008359457  0.056900725  0.097533636  0.059360731  0.120812178  0.08495982  0.096590914  0.0530474  0.033105023  0.018952062  0.055102039  0.077856414  0.057235423  0.074285716  0.065911435  0.087982833  0.033763655  0.058608063  0.107692316  0.087104075  0.04462475  0.046487603  0.054621849  0.066959389  0.064276882  0.032967035  0.045275588  0.080889784  0.054979254
3861_f_at  YJLCDELTA5  4.887627602  6.086705208  4.185017109  3.511811256  3.868687153  3.273420572  2.819068193  2.812957287  4.309927464  4.220852375  4.942922592  4.531979561  4.065442562  5.22840929  3.686230183  3.813927174  8.403567314  7.26836729  2.434782505  3.039956808  2.618285656  4.07723999  5.06974268  3.976166964  5.391941547  6.911242485  4.711538792  5.837728024  5.986570358  4.427521229  4.639956474  4.22496891  3.406593561  3.744094372  4.263902664  4.219916821
6577_at  YDL109C  0.396140784  0.243930638  0.407491505  0.217097864  0.222222224  0.274509817  0.333694458  0.397074193  0.39104116  0.448430508  0.397260278  0.28629443  0.422502875  0.25  0.376975179  0.310502291  0.241917506  0.306122452  0.404448926  0.414686829  0.385142863  0.327497423  0.266094416  0.285004973  0.366300374  0.357396454  0.326923072  0.251521289  0.206611574  0.297268897  0.358946234  0.412855387  0.294505507  0.363188982  0.347826093  0.360995829
9266_at  non-annotated  0.23723042  0.64161849  0.421112359  0.777277827  0.818181872  0.5  0.440953404  0.567398131  0.861985445  0.596412599  0.223744303  0.382741123  0.617680848  0.630681813  0.626410842  0.644977152  0.580824971  0.395918339  0.444893807  0.258099347  0.643428564  0.409886688  0.408798277  0.313803375  0.223443225  0.292307705  0.530543029  0.46450305  0.605371892  0.722689152  0.322722286  0.647713184  0.382417589  0.579724431  0.263902932  0.345435649
8232_at  YOR299W  1.733257651  1.27052021  0.960272431  1.143981934  0.851851881  0.813725471  0.904658675  1.32601881  2.349879026  1.739910364  1.912100554  1.337055802  1.608496189  1.21477282  0.741534948  1.124429226  1.111482739  0.948979557  0.946410477  1.441684604  1.9131428  1.549948454  1.98283267  1.715988159  1.272283316  1.291124225  0.893665195  0.829614699  0.696281016  0.748949647  0.826564252  2.03461051  1.693406701  1.443897605  1.429726839  1.267634749
10051_at  YLR291C  1.748013616  2.60346818  1.782065868  2.811023712  2.499439001  2.824618578  3.166846991  3.253918409  6.317191124  2.08295989  2.276255608  1.967512727  2.528128624  2.10340929  1.891647935  2.965753317  2.882943153  2.064285755  2.293225288  4.694384575  5.729142666  2.719876528  3.531116009  3.468719006  2.156288385  1.03195262  2.581448078  1.68458426  2.245867729  2.25  2.34028554  8.611865997  4.518681526  2.791338682  2.537916899  2.475103617
7672_at  YPR096C  0.174801365  0.084393062  0.041997731  0.114735655  0.016835017  0.141612202  0.126760557  0.081504703  0.291767567  0.1278027  0.057077628  0.008121828  0.056257181  0.087499999  0.113995485  0.124429218  0.221850604  0.056122448  0.191102117  0.05399568  0.178285718  0.086508751  0.093347639  0.055610724  0.074481077  0.158579886  0.127828062  0.068965524  0.05681818  0.05777311  0.083424807  0.03831891  0.024175825  0.06594488  0.093023248  0.041493773
6240_at  YDR229W  2.604994297  2.268208027  2.75255394  2.239595175  2.195286274  2.165577412  2.430119038  2.213166237  0.94552058  1.81278038  1.852739811  1.382741094  2.663605213  2.203409195  2.418735981  2.94520545  2.478260994  1.766326547  2.036400318  1.599352121  2.083428621  1.632337809  1.428111672  1.461767673  1.987790108  2.828402519  2.926470757  1.80527389  1.86570251  1.896008492  2.365532398  1.103831887  1.657142878  1.39468503  1.172901869  1.671161771
9626_at  YMR004W  4.262202263  4.105202198  4.463110447  4.422947407  4.675645828  4.02832222  4.531960487  5.086729527  1.830508471  3.373318434  3.69406414  3.458883286  4.080367565  4.248863697  4.066591263  4.720319748  3.241917372  3.356122255  3.887765169  3.362850904  3.265142918  3.794026613  3.665235996  4.41012907  2.877899885  2.497041464  3.880090475  3.207910776  3.636363506  3.778361559  3.884742022  2.940667152  3.112088203  3.898622036  3.526794434  3.450207233
2231_at  Found  0.15437004  0.100578032  0.072644725  0.119235106  0.02244669  0.117647059  0.179848313  0.130616516  0.094430998  0.143497765  0.030821919  0.085279182  0.123995416  0.119318187  0.2121896  0.204337895  0.253065795  0.06530612  0.120323546  0.130669549  0.09142857  0.0607621  0.137339056  0.01489573  0.037851036  0.204733714  0.092760183  0.14908722  0.05681818  0.12289916  0.184412733  0.056860317  0.159340665  0.06594488  0.061678458  0.016597509
6703_at  YDL205C  3.574347258  1.59768784  1.415436983  1.445444345  1.071829438  0.808278859  1.061755061  1.204806685  2.71912837  2.264574051  4.4212327  2.254822254  4.301952362  1.421590924  1.726862311  1.393835664  1.529542923  1.204081655  1.185035348  2.350971937  4.126857281  4.63233757  4.730686665  4.761668205  4.492063522  1.732544303  1.238687754  0.849898636  0.760330558  0.85504204  1.255762935  1.977750182  3.729670286  2.763779402  3.82608676  4.307054043
7818_at  YPL071C  1.486946702  1.507514358  1.984109044  1.958380342  2.028058529  1.98801744  2.434452772  2.472309351  2.463680506  2.491031408  1.712328792  2.219289303  1.783008218  1.677272797  1.995485306  2.350456715  2.157190561  2.186734676  1.938321471  2.154427528  3.255999804  2.270854712  1.912017107  2.054617643  2.23443222  1.38106513  2.573529482  2.102434158  2.677685976  2.472689152  2.398463249  2.634116173  2.2670331  2.060039282  2.035389185  1.987551808
8911_s_at  YNL030W  13.13847923  20.69248581  15.97048855  12.19460106  6.99438858  9.51416111  7.98483181  8.876698494  6.590799332  10.27017975  17.04794502  17.82030487  14.50172234  18.94659233  14.22686195  10.62557125  10.74470425  8.887755394  8.756319046  7.860691547  5.659428596  14.28630161  16.39592171  12.93445873  12.18192959  19.26390648  14.07579231  12.99594402  9.502065659  10.27836132  8.140504837  6.395550251  7.4065938  16.70177269  18.8129406  18.00518608
7066_at  YBR293W  1.052213311  0.957225442  1.012485743  0.866141737  0.671156049  0.973856211  0.887323916  0.954023063  1.094431043  1.063901424  1.163242102  0.923857868  1.104477644  0.790909111  0.784424365  0.929223776  0.901895225  0.907142878  0.965621769  0.858531296  1.223999977  1.082389235  0.914163053  1.144985199  0.998779058  0.626035511  0.891402781  0.78397572  0.788223147  0.892857194  0.798024118  0.752781212  0.898901165  0.885826766  1.021233559  1.067427397
9599_at  YMR022W  6.55959177  6.078612328  6.095346451  5.210349083  4.80808115  4.503267765  4.1375947  3.766980171  4.200968742  7.13340807  4.416666508  4.996954441  4.188289642  7.077272892  5.63769722  5.621004581  5.273132801  4.459183693  3.705763102  3.273218155  10.20457172  6.036045074  5.081545353  4.439920902  7.600732803  8.09585762  6.721719742  4.651115894  5.104338646  4.867647171  4.679472923  3.333745241  7.741758347  5.20374012  4.561172962  4.424273491
4946_at  YGR065C  27.15323448  19.58150291  19.63223648  18.1394825  18.753088  19.640522  19.32069397  16.69801521  20.27239799  26.69730949  29.66552544  23.22030449  28.51205635  20.35340881  23.28103828  19.59703255  21.70345688  20.04081535  17.07886696  16.36177063  20.24228477  25.99279022  29.3133049  24.30387306  35.69230652  24.13964653  12.4920826  17.11967659  18.13119698  17.27520943  20.45444679  14.63040733  22.5582428  21.95669365  24.39736938  24.79460335
6039_g_at  YDR432W  13.2247448  6.198843956  7.183882236  9.901012421  10.906847  9.159041405  8.914408684  12.02403355  30.17433357  18.94618988  17.70205498  12.79796886  13.40987492  6.959091187  7.1726861  10.08447552  6.73132658  7.538775444  9.065722466  21.23434258  24.50285721  15.79505539  13.45922756  13.21549225  11.66300392  6.124260426  9.264705658  7.89046669  8.418388367  8.797268867  8.144895554  32.16563416  18.02197838  15.8307085  12.22547913  13.6867218
8726_at  YOL154W  6.43132782  10.45780277  9.293984413  10.80652428  12.39955235  11.79411697  12.47670555  9.328108788  3.041162252  2.598654985  2.936073303  3.052791834  5.301951885  9.522727966  9.70654583  10.6232872  12.86733532  10.0438776  10.59352779  3.960043192  2.579428434  2.007209063  3.304721117  3.247269154  5.626373768  8.930177689  9.652714729  7.34787035  9.528925896  9.252100945  9.864983559  4.415327549  2.468132019  1.633858204  2.56622839  2.908713341
7498_at  non-annotated  0.212258801  0.181502879  0.187287182  0.0832396  0.160493836  0.14705883  0.08884073  0.127481714  0.102905571  0.195067272  0.211187214  0.1177665  0.258323789  0.022727273  0.171557561  0.116438359  0.090301007  0.108163267  0.104145601  0.130669549  0.169142857  0.14521113  0.198497847  0.109235354  0.327228338  0.234319523  0.168552041  0.049695745  0.115702473  0.114495799  0.11964874  0.12484549  0.194505513  0.153543308  0.149646103  0.161825716
11425_s_at  Found  1.517593622  1.071676254  0.794551671  1.571428537  0.592592597  1.673202634  0.664138615  1.555903792  1.374092102  1.181614399  0.571917772  1.154314637  1.676234365  1.493181825  1.11625278  0.389269382  0.503901899  1.046938777  0.528816938  1.424405932  1.126857162  1.583934069  1.792918563  0.995034754  0.827838898  0.30887574  1.126696825  1.23427999  1.261363626  1.398109317  1.013172388  1.449938178  2.13846159  1.907480359  1.601617694  1.058091164
7940_at  YPL175W  0.502837658  0.544508636  0.684449494  0.626546681  0.790123522  0.759259224  0.806067169  0.944618642  1.692494035  0.676008999  0.87785393  0.85685277  0.662456989  0.612500012  0.961625218  0.873287678  0.531772614  0.746938705  0.815975666  1.020518303  0.783999979  0.722965956  0.894849777  1.336643577  0.793650806  0.485207111  0.786199093  0.559837759  0.733471036  0.672268927  1.027442336  2.091470718  0.674725294  0.877952695  0.882709801  0.653526902
7417_at  YBL035C  1.558456302  0.995375693  1.06129396  1.041619778  0.703703761  0.904139459  1.243770242  1.227795243  0.983050823  6.643497944  4.062785625  3.091370583  1.823191881  1.068181872  1.183972955  0.871004641  1.301003337  1.004081607  1.103134394  1.285097241  4.444571495  4.958805084  3.466738224  2.506454706  1.672771692  1.260354996  1.140271544  0.961460531  1.067148805  1.147058845  1.171240449  0.882571042  5.203296661  3.266732216  2.955510378  2.552904367
9887_at  YLR439W  11.65266705  6.435838223  3.532349825  3.916760683  2.953984499  2.394335508  3.186348677  3.155694962  3.562953949  9.336322784  12.60616493  9.617259026  14.64868069  5.547727585  3.146726608  2.503424644  2.867335796  1.862244844  2.75227499  3.98920083  6.423999786  10.88568497  11.15772533  12.17576981  10.19536018  5.708875656  3.507918596  2.282961607  2.159090757  1.482142925  2.466520309  2.39307785  10.02197838  8.464567184  9.796764374  11.56950188
3905_s_at  TD(GUC)J1  1.527809381  1.79190743  1.354143023  1.564679503  1.35690248  1.275599122  1.574214458  1.446185946  3.078692675  2.908071756  2.800228357  2.16345191  1.463834763  1.980681896  1.733634353  1.537671208  1.997770309  1.101020455  1.563195109  1.383369446  2.385142803  1.745622993  1.748926997  1.867924571  2.888889074  3.094674587  1.971719503  1.672413826  1.939049482  1.951680779  2.21624589  2.431396723  2.496703386  2.05905509  1.817997932  2.091286182
6107_at  YDR365C  0.508513033  0.947976828  1.163450599  0.802024782  0.796857476  1.261437893  1.191765904  1.058516264  7.86198616  1.007847548  0.993150711  0.932994902  0.640642941  1.131818175  1.159142137  0.747716904  0.60535115  1.407142758  1.336703658  3.130669355  2.395428658  1.173017502  1.142703891  1.349553108  0.385836393  0.680473387  1.157239914  1.342799187  1.282024741  1.511554599  0.957189918  5.731767654  1.463736296  1.209645629  1.280080795  1.20435679
10845_at  non-annotated  0.125993192  0.119075142  0.064699203  0.020247469  0.102132447  0.172113284  0.248103991  0.131661445  0.234866828  0.146861002  0.018264841  0.1177665  0.049368545  0.110227272  0.099322796  0.124429218  0.093645483  0.096938774  0.084934272  0.018358532  0.018285714  0.107106067  0.189914167  0.025819264  0.083028086  0.037869822  0.196832582  0.063894525  0.05268595  0.15336135  0.129528001  0.023485783  0.01978022  0.082677163  0.114256822  0.018672198
4492_at  YHR064C  6.918274879  4.035838127  5.214529037  4.53768301  4.722783566  4.334422588  4.595882893  4.160919666  16.60411644  8.011210442  7.687214851  6.931979656  5.991963863  2.988636494  5.082392693  5.273972511  5.693422794  5.793877125  4.21031332  9.200863838  8.357713699  5.036045074  6.880901337  5.738828659  8.63980484  6.171597481  4.694570065  4.859026432  5.40805769  5.197479248  6.599341869  12.70457363  6.985714436  5.244094372  6.446915627  7.240663528
8121_at  non-annotated  0.156640187  0.075144507  0.149829745  0.238470212  0.09876544  0.177559897  0.123510286  0.10240335  2.44309926  0.13789238  0.083333336  0.370558381  0.145809427  0.089772731  0.127539501  0.100456625  0.175027862  0.089795917  0.12537916  0.725701928  0.137142852  0.120494328  0.303648055  0.259185702  0.166056171  0.162130177  0.151583716  0.272819489  0.108471073  0.533613443  0.189901203  1.378244638  0.042857144  0.187007874  0.357937306  0.279045612
7783_at  YPL015C  2.373439312  2.387283087  2.187287092  1.672665954  1.628507495  1.549019575  1.369447351  1.63113904  0.483050883  1.904708505  1.421232939  1.035532951  2.321469784  2.007954597  1.721218944  1.767123342  1.234113693  1.157142878  1.323559046  0.844492376  2.025142908  1.556127787  1.206008554  1.469712019  1.991453052  2.363313675  1.621040821  1.245436192  1.232437968  1.32247901  1.753018737  0.603213787  2.250549555  1.354330778  1.134479165  1.397302747
7439_at  YBL058W  5.242905617  8.542196274  7.699205399  6.626546383  7.855219364  7.589324951  7.307692051  6.448275566  2.619854689  6.04035902  4.792237282  4.009136677  5.902410984  7.295454979  6.751693249  6.808219433  6.683389187  5.998979568  7.3427701  4.299136162  6.15542841  5.322347641  4.070815563  4.80436945  5.112332344  9.17514801  7.678732872  6.227180958  5.713842392  6.288866043  7.488474369  3.676143169  5.912087917  5.042322636  4.089989662  4.981327534
7769_at  YPL029W  2.172531128  2.116763115  1.687854648  1.779527545  1.701459169  1.486928105  1.487540603  1.412748218  1.714285851  2.818385839  2.333333254  3.371573687  3.895522356  1.801136374  1.923250437  1.567351699  1.32441473  1.631632566  1.386248708  1.745140433  1.769142866  3.04943347  4.167381763  2.461767673  2.284493446  1.1715976  2.069004536  1.534482837  1.536157012  1.623949647  1.68166852  1.55871439  3.00109911  2.984251976  3.690596342  3.590248823
10558_s_at  YKL006W  29.44381332  16.36185074  27.25765991  28.39257813  27.75645638  28.08169746  32.08559036  36.10762787  58.74455261  43.16928482  37.96118546  29.16649628  25.56372261  19.07159233  14.53611755  31.55365562  38.31103516  24.52959061  26.70171738  40.27429581  47.27885437  28.71884727  26.41630936  30.92453003  33.26251602  19.59763336  28.15724182  20.92292213  26.22830391  27.90546417  17.55543518  48.73176575  39.10659409  25.75492096  23.29322433  25.21161652
11315_i_at  YAL005C  98.91827393  125.8011475  134.1010132  147.9010162  147.9248047  98.27342224  122.4214478  117.7784805  73.78450775  130.403595  120.9406433  95.14923859  135.1308899  138.6693268  135.6207581  152.0205536  156.0434723  81.19081879  72.96662903  87.06047058  123.6125641  70.68795013  92.08583832  93.54220581  124.7863235  127.8650894  134.3178711  75.91886902  95.47210693  93.87290192  97.07684326  88.89492798  96.07692719  67.21653748  71.13043213  71.19397736
9454_at  YMR184W  3.397275686  2.346820831  4.423382759  3.664791822  3.593715191  3.106753826  3.542795181  4.117032528  1.496368051  2.988789558  4.876712799  3.19695425  3.135476828  2.586363792  3.504514694  2.819634676  3.293199539  2.458163261  3.212335587  3.556155443  3.748571396  3.383110046  3.173819542  3.429990053  3.041514158  3.285207272  4.111990929  2.786004305  3.380165339  2.821428776  3.448957443  2.595797062  3.289011002  2.86811018  2.699696541  3.038381577
9496_at  YMR142C  16.22247314  11.87398815  18.49716187  17.64679527  16.22110176  16.22440147  17.28602219  18.78369904  30.83898354  22.09305  21.14840126  21.1857872  15.92307854  13.4454546  18.03160286  17.69292259  18.23634338  15.40612221  16.50960541  19.42116737  28.10171318  21.8331604  22.72532272  19.15590858  17.63736343  13.2863903  17.54524994  15.90770817  14.21384335  17.44012642  20.69813347  31.33498001  22.4967041  22.2125988  23.54398346  20.23651314
4239_at  YIL163C  0.047673099  0.035838149  0.041997731  0.004499438  0.01234568  0.009803921  0.067172259  0.018808777  0.015738498  0.014573991  0.052511416  0.03248731  0.02640643  0.088636369  0.014672685  0.062785387  0.013377927  0.022448979  0.043478262  0.029157668  0.04914286  0.02883625  0.041845493  0.010923536  0.054945055  0.004733728  0.012443439  0.037525356  0.030991735  0.004201681  0.018660814  0.004944376  0.057142857  0.062007874  0.047522746  0.016597509
4451_at  YHR070W  0.341657221  0.247398838  0.380249709  0.437570333  0.54320991  0.596949875  0.82123512  1.104493141  3.259080172  0.686098695  0.697488606  0.619289339  0.688863397  0.230681822  0.470654637  0.597031951  0.599777043  0.577551007  0.703741133  4.153347969  0.58742857  0.558187425  0.919527888  0.714002013  0.689865708  0.30887574  0.429864258  0.363083184  0.491735518  0.581932783  1.129528046  5.203955173  0.710988998  0.508858263  0.683518648  0.670124412
4885_at  YGR139W  0.076049939  0.035838149  0.069239497  0.044994377  0.102132447  0.046840962  0.059588298  0.061650995  0.105326876  0.087443955  0.097031966  0.042639591  0.030998854  0.054545458  0.075620763  0.087899543  0.046822742  0.02142857  0.019211324  0.02699784  0.036571428  0.053553034  0.015021459  0.048659388  0.129426137  0.100591719  0.07692308  0.05172414  0.03305785  0.063025214  0.039517015  0.067985162  0.041758243  0.022637794  0.042467136  0.068464726
6629_at  YDL146W  0.295119196  0.452023089  0.619750261  0.41169852  0.393939406  0.374727696  0.462621868  0.304075241  0.308716714  0.571748912  0.356164396  0.395939082  0.450057447  0.461363643  0.532731354  0.357305944  0.307692319  0.408163249  0.380181968  0.211663067  0.517714262  0.610710561  0.410944194  0.353525311  0.44688645  0.369230777  0.407239825  0.432048678  0.311983466  0.40336138  0.344676197  0.163164392  0.55384618  0.402559072  0.376137495  0.502074659
9861_at  YLR457C  0.275822908  0.373410374  0.595913768  0.361079842  0.396184087  0.456427038  0.491874307  0.323928952  0.374092013  0.336322874  0.569634736  0.435532987  0.355912775  0.334090918  0.309255064  0.292237461  0.501672268  0.554081619  0.449949414  0.239740834  0.554285705  0.512873292  0.4860515  0.396226436  0.345543355  0.478106529  0.391402721  0.385395557  0.417355388  0.323529422  0.50054884  0.270704567  0.556043983  0.557086587  0.461071759  0.51556015
5513_at  non-annotated  0.014755959  0.002312139  0.048808176  0.032620925  0.060606066  0.002178649  0.03033586  0.007314525  0.032687653  0.039237671  0.05821918  0.040609136  0.028702643  0.054545458  0.054176074  0.017123288  0.046822742  0.012244898  0.0364004  0.005399568  0.076571427  0.007209063  0.04613734  0.033763655  0.092796095  0.07692308  0.04524887  0.031440161  0.048553716  0.048319329  0.041712403  0.002472188  0.042857144  0.022637794  0.014155712  0.006224066
5133_at  YGL109W  0.245175943  0.352601141  0.181611806  0.316085488  0.273849607  0.290849686  0.26110509  0.171368867  0.055690072  0.266816139  0.091324203  0.06903553  0.086107925  0.352272749  0.288939059  0.339041114  0.238573015  0.109183669  0.203235582  0.200863928  0.066285715  0.07723996  0.049356222  0.051638529  0.114774115  0.178698227  0.259049773  0.237322524  0.092975207  0.202731088  0.035126235  0.048207663  0.046153843  0.115157478  0.114256822  0.026970951
3497_f_at  Found  8.971623421  12.77109718  11.05675316  8.043869019  7.647587776  8.832243919  8.39328289  7.498432636  8.43946743  11.11210823  18.39497757  9.89035511  7.649827957  7.428409576  9.669300079  9.08904171  11.82608795  11.68979549  11.61071777  7.144708157  4.116571426  8.846549988  11.10944271  7.96921587  12.76434708  15.50059223  9.123303413  15.00405788  8.878099442  10.60609245  11.49945164  8.956735611  7.973626137  9.863188744  12.30737972  12.22821522
10903_at  YJR110W  0.681044281  0.759537518  1.107831955  0.75478065  0.80359149  0.55991286  0.676056325  0.690700114  0.420096874  0.569506764  0.94520551  0.834517717  0.865671694  1.102272749  0.928893924  0.924657524  0.960981011  0.826530576  0.601617754  0.605831504  0.954285681  0.685890794  0.777897  0.814299941  0.800976813  1.153846145  1.040724039  0.961460531  0.90289259  0.95588237  0.888035178  0.466007411  0.685714304  0.799212575  0.95348835  0.903526902
9465_at  YMR154C  0.431328028  0.38381502  0.439273566  0.532058477  0.43097648  0.393246174  0.388949066  0.37826544  0.237288147  0.251121074  0.402968049  0.339086294  0.369690031  0.393181801  0.445823908  0.236301377  0.561872959  0.27448979  0.447927177  0.355291605  0.368000001  0.44696191  0.443133026  0.423038721  0.305250317  0.27455622  0.368778259  0.388438135  0.279958665  0.227941185  0.473106474  0.213844225  0.412087917  0.299212605  0.364004016  0.326763451
5146_at  YGL143C  2.587968349  1.737572193  0.469920576  0.776152968  0.873176277  0.680827856  0.658721507  0.561128557  1.059322119  3.072870255  4.202054977  3.338070869  2.203214645  1.798863769  0.74830699  0.844748855  0.557413578  0.709183633  0.65925169  0.60691148  1.669714332  2.4078269  3.345493317  3.370407104  2.119658232  1.307692289  0.797511339  0.806288064  0.806818128  0.704831958  0.504939616  0.861557424  2.336263895  3.140748024  3.494438648  3.547717571
5891_f_at  non-annotated  0.005675369  0.021965317  0.001135074  0.0  0.005611673  0.007625272  0.001083424  0.018808777  0.001210654  0.043721978  0.001141553  0.026395937  0.03444317  0.001136364  0.001128668  0.061643839  0.017837236  0.0  0.0  0.001079914  0.004571429  0.010298661  0.003218884  9.93E-4  0.007326008  0.002366864  0.001131222  0.030425966  0.001033058  0.022058824  0.00219539  0.009888751  0.006593407  9.84E-4  0.040444892  0.003112033
4724_i_at  YGR122C-A  2.077184916  1.683237076  1.557321191  1.449943662  1.514029145  1.677559853  1.375947952  1.27377224  0.911622345  1.713004589  1.880136967  1.693400979  1.987370968  1.837499976  1.642212152  1.239726067  1.70457077  1.569387794  1.439838052  0.93196547  0.722285688  1.740473747  1.610515118  1.172790527  1.633699656  1.681656957  1.126696825  1.401622772  1.275826454  1.594537854  1.88693738  0.733003676  1.126373649  1.318897605  1.359959483  1.692945957
6539_at  YDL059C  1.648127079  1.134104013  1.26787734  1.736782908  1.184062958  1.247276664  1.222101808  1.311389804  2.129539967  2.058296204  2.559360743  2.381725788  2.306544304  1.242045522  1.243792295  1.371004581  0.817168355  1.26836741  1.518705606  1.820734382  3.205714226  2.336766005  2.075107336  1.901688218  1.684981704  1.079289913  1.788461685  1.360040665  1.035123944  1.192226887  0.803512633  2.247218609  3.442857027  2.46751976  2.346814871  2.245850563
10682_at  YKL102C  0.020431329  0.009248555  0.013620886  0.015748031  0.025813693  0.013071896  0.022751894  0.011494254  0.026634384  0.024663679  0.015981736  0.038578678  0.022962114  0.020454546  0.019187359  0.014840183  0.016722407  0.013265305  0.013144589  0.01511879  0.005714286  0.010298661  0.015021459  0.018867925  0.013431014  0.020118345  0.033936653  0.020283977  0.013429752  0.009453782  0.016465424  0.009888751  0.020879121  0.010826772  0.0091001  0.010373443
5381_at  YFL007W  3.646991968  5.971097946  6.078320026  7.494938374  9.240180016  9.171024323  9.520043373  7.283176899  2.048426151  2.34417057  1.738584518  2.042639494  4.903559685  7.401136398  8.531602859  9.89497757  8.014492989  7.681632519  7.546005726  4.615550518  2.213714123  2.567456245  2.899141788  2.47964263  5.858363628  6.843786716  7.860860348  6.687627316  7.15289259  7.313025475  9.555434227  4.092707157  2.573626518  2.386811018  2.495449781  2.451244593
3018_s_at  Found  0.104426786  0.151445091  0.194097623  0.148481444  0.21548824  0.191721141  0.156012997  0.078369908  0.211864412  0.082959644  0.103881285  0.06395939  0.275545359  0.184090927  0.086907446  0.26826486  0.102564104  0.137755096  0.177957535  0.046436287  0.17485714  0.049433574  0.143776819  0.207547173  0.15384616  0.072189346  0.178733036  0.230223149  0.094008267  0.15126051  0.18221736  0.098887511  0.151648358  0.235236213  0.241658226  0.147302896
2810_at  Found  0.098751418  0.049710985  0.056753688  0.092238471  0.157126829  0.056644879  0.056338023  0.057471264  0.029055692  0.066143505  0.009132421  0.003045685  0.098737091  0.135227278  0.038374718  0.115296811  0.101449281  0.031632651  0.074823052  0.052915767  0.054857146  0.030895982  0.023605151  0.001986097  0.130647138  0.078106508  0.117647059  0.064908728  0.015495867  0.087184876  0.095499456  0.008652657  0.081318684  0.031496063  0.022244692  0.063278005
10651_at  YKL088W  0.931895554  0.966473937  0.373439282  0.988751471  0.356902361  0.956427038  0.34886241  0.422152579  1.169491529  0.775784731  0.923516035  0.786801994  0.719862282  0.645454586  0.345372468  1.075342417  0.837235212  0.658163249  0.356926173  0.876889825  0.743999958  0.837281168  0.407725334  0.761668324  0.463980466  0.962130249  0.77036202  0.781947255  0.700413227  0.811974823  0.317233801  0.723114908  1.498901129  0.751968503  0.713852346  0.81327796
2193_at  Found  0.114642456  0.164161846  0.098751418  0.1664792  0.147025824  0.081699349  0.084507041  0.061650995  0.190072641  0.160313904  0.211187214  0.094416246  0.123995416  0.093181819  0.009029346  0.1130137  0.136008918  0.088775508  0.140545994  0.166306689  0.118857138  0.085478887  0.074034333  0.06057597  0.112332113  0.134911239  0.122171953  0.118661262  0.086776853  0.108193286  0.08781559  0.085290477  0.146153852  0.11023622  0.056622848  0.035269707
5581_at  YER141W  21.05334854  22.83699417  15.12258911  13.28571415  13.35914803  12.04248333  12.31202602  10.6614418  3.360774994  13.41367817  12.25570774  13.07411194  19.70952988  21.53409195  15.78103733  15.01369858  10.76254177  9.95714283  9.63498497  7.0  12.15657043  10.96086502  14.73927021  14.75471783  21.36996269  19.14201164  16.54864311  10.91987801  10.7944212  10.67542076  11.77387524  5.666254044  12.31208897  9.410432816  11.24974632  13.3122406
10482_at  YKR101W  0.810442686  0.804624259  1.132803679  0.975253105  1.053872108  0.801742911  0.768147349  1.223615527  0.989104092  0.53139019  1.125570774  0.978680193  0.881745219  0.827272773  0.901805878  0.89611876  1.301003337  1.215306044  0.885743141  0.524837971  0.579428554  0.979402661  0.996781111  0.853028834  0.802197754  1.062721968  1.012443423  1.073022366  1.10227263  1.271008492  1.161361217  0.618046939  0.976923108  1.024606228  1.047522664  0.913900316
AFFX-25srRnab_at  --Control  2.143019438  2.588439226  3.026106834  2.304836988  1.597082019  1.411764741  1.616467953  3.163009644  2.583535194  1.775784731  2.713470221  1.496446609  2.142365217  3.180681944  2.854401588  2.9691782  3.41360116  2.366326332  3.593528509  2.920086384  2.580571413  3.138002157  1.890557885  2.291956425  3.954823017  3.479290009  1.883484244  1.332657218  2.049586773  1.878151298  2.66849637  1.610630393  1.193406582  1.951771617  2.434782505  2.096472979
3285_f_at  YFLWDELTA4  3.858115673  3.067051888  2.234960318  2.70528698  1.243546724  2.795207024  2.431202412  2.119122267  3.198547363  3.641255617  4.875570774  4.389847755  2.678530693  1.997727394  3.741534948  2.566210032  3.782608509  5.302040577  3.267947435  1.758099318  0.78171432  3.163748741  4.556867123  0.339622647  4.304029465  4.23786974  1.096153855  6.116632938  4.525826454  3.868697405  3.619100094  3.479604244  2.916483641  3.989173174  4.3427701  4.221991539
6378_at  YDR098C  4.09194088  1.90520227  2.347332716  2.286839247  2.511784554  2.082788706  2.306608677  3.315569401  5.894673347  6.045964241  5.164383411  4.879187584  4.396096706  1.971590996  2.349887133  2.658675671  2.510590792  2.468367338  2.644084692  5.14362812  6.671999931  4.881565094  4.547210217  4.938430786  3.873016119  1.730177522  2.564479589  2.219067097  2.487603188  2.701680899  2.279912233  6.65142107  4.979121208  3.627952814  4.378159523  4.537343979
10243_at  YLR079W  1.871736646  6.156069279  10.0340519  6.124859333  5.12457943  3.730936766  2.472372532  2.032392979  1.901937127  1.554932833  1.385844827  1.380710602  2.022962093  6.268181801  8.284423828  3.135844946  2.337792635  2.379591703  2.376137495  1.875809908  3.168000221  2.092687845  1.680257559  1.785501599  2.68131876  8.330178261  8.755656242  4.175456524  3.460743666  2.53676486  2.788145065  1.822002292  1.732967019  1.430118084  1.411526799  1.639003992
6480_at  YDR019C  1.884222507  1.359537482  1.189557314  1.329583764  1.529742002  1.594771147  1.863488555  2.324973822  3.979419231  4.028027058  2.476027489  2.18680191  1.941446781  1.148863673  1.217832923  1.62785399  1.157190681  2.048979521  2.001010895  1.968682528  9.209142685  2.488156557  2.125536442  1.949354529  2.003663063  1.049704075  1.356334925  1.482758641  1.661157012  2.008403301  1.928649902  3.508034229  6.840659618  2.290354252  2.114256859  2.042531013
4716_at  YGR286C  29.01362228  25.11213684  22.39954567  23.40945053  31.41189957  24.63072014  28.60021591  26.39184952  34.92372894  35.0280304  40.90410995  25.74619293  21.37313461  28.70681763  24.55078888  32.13470459  22.37458229  15.32857037  26.43174934  24.28833771  38.98857117  26.57775307  27.1866951  30.11717987  31.51892471  23.0994091  29.88461685  21.06490898  25.92975235  23.00735474  29.24369049  26.73423958  30.2857151  26.71555138  26.2305336  26.56638908
5684_at  YER029C  2.189557314  3.236994267  2.036322355  2.512935877  2.77777791  2.824618578  2.674972773  2.801463127  5.211864471  2.03139019  2.055936098  2.212182522  2.204362869  3.522727489  3.395033598  3.800228357  2.004459381  2.538775444  1.685540795  3.575593948  3.685714245  2.887744427  2.378755331  2.76365447  1.280830264  2.042603731  2.826923132  2.252535582  2.821280956  2.44747901  1.894621372  6.04449892  2.803296804  2.206692934  2.168857336  2.013485432
9325_at  YMR316C-A  0.32009083  0.435838163  0.717366636  0.516310513  0.507295191  0.518518507  0.271939307  0.354231983  0.537530303  0.355381191  0.517123282  0.407106578  0.556831241  0.4284091  0.444695264  0.454337895  0.609810472  0.344897956  0.316481262  0.311015099  0.186285704  0.280123591  0.333691001  0.200595841  0.317460328  0.797633171  0.632352948  0.408722132  0.285123974  0.433823526  0.299670696  0.355995029  0.232967049  0.424212575  0.281091988  0.280082971
5400_at  YFL030W  39.01362228  38.01040268  25.2417717  23.57592773  23.87542343  22.54684067  23.23185158  22.33333397  4.062953949  29.57623482  38.59360886  27.26192856  41.61653519  37.03068161  25.73250389  25.86986351  17.34225273  17.23571396  18.79271889  13.95032406  18.51771545  25.75283241  31.02038765  27.38331795  51.3162384  39.18461609  20.31561089  16.99290085  15.74896622  17.1964283  21.67069244  14.29913425  28.07362747  23.03838539  25.74924088  32.48651123
4425_at  YHR089C  5.493757248  1.878612638  3.81498313  3.79302597  4.120090008  4.046841145  5.640302658  9.237199783  46.3571434  11.98094177  12.39269447  9.789847374  5.146957874  1.987499952  3.972911835  4.558218956  5.003344536  3.076530457  6.517693996  21.68574524  20.30285645  7.417095661  9.66738224  9.779542923  8.335775375  3.052070856  3.262443542  4.147058964  4.138429642  5.493697643  9.338090897  33.0296669  9.350549698  7.069881916  9.779575348  9.990663528
3256_at  YGRWDELTA21  0.055618618  0.05202312  0.009080591  0.0416198  0.007856341  0.088235296  0.010834236  0.028213168  0.001210654  0.024663679  0.003424658  0.059898477  0.057405286  0.036363639  0.005643341  0.038812786  0.010033445  0.029591838  0.004044489  0.003239741  0.022857143  0.00514933  0.03218884  0.02085402  0.007326008  0.074556217  0.037330318  0.030425966  0.028925618  0.065126054  0.040614709  0.002472188  0.004395605  0.026574804  0.008088979  0.033195019
11042_at  YJL025W  0.540295124  0.448554903  0.589103341  0.476940423  0.387205392  0.672113299  0.529794157  0.981191278  2.123486757  0.492152512  0.521689534  0.604060888  0.376578659  0.525000036  0.521444678  0.40867579  0.655518413  0.624489784  0.497472167  1.979481697  0.60914284  0.531410873  0.590128779  0.584905684  0.52136755  0.428402394  0.711538494  0.46450305  0.627066135  0.674369752  0.6586169  2.857849121  0.495604396  0.47342518  0.620829105  0.539419055
5460_at  non-annotated  0.852440417  1.102890134  0.71169126  0.987626612  0.615039289  0.680827856  1.055254579  0.912225783  0.778450429  0.934977651  0.534246564  0.563451767  0.672789931  0.867045522  0.932279885  1.171232939  0.826086938  0.545918345  0.655207276  0.632829368  1.083428621  0.674562275  0.942060113  0.544190645  0.437118441  0.423668623  1.026018143  0.543610573  0.760330558  0.45168069  0.712404013  0.474660069  0.741758287  0.691929162  0.485338688  0.504149318
5093_at  YGL104C  0.846765041  0.710982621  0.549375713  0.788526416  0.732884467  0.973856211  0.786565483  0.74712646  0.158595651  0.495515734  0.586758018  0.31979695  0.650975943  0.719318211  0.835214436  0.832191825  0.657748044  0.824489832  0.80182004  0.461123109  0.21828571  0.589083433  0.562231779  0.247269124  0.616605639  0.888757408  0.619909525  0.700811386  0.760330558  0.70588237  0.784851849  0.299134731  0.443956077  0.512795269  0.389282078  0.31327799
5962_at  YDR493W  4.322360992  2.435837984  1.180476785  1.184476972  1.116722822  1.027233124  0.747562289  1.064785838  1.370460033  4.982062817  3.946347237  4.469035625  4.243398666  2.039772749  1.311512351  1.227168918  1.114827156  1.236734629  1.026289105  1.016198635  3.418285847  5.008238792  4.254292011  4.873882771  4.163614273  1.75976336  1.329185605  1.143002033  1.288223028  1.065126061  1.164654255  1.351050615  4.136263847  4.468503952  3.428715706  4.199169636
11156_s_at  YJL138C  27.1146431  21.60000038  18.98410988  25.92576027  24.98316574  26.85294151  24.43228531  26.56530952  50.65980911  29.48430634  25.79680443  25.53400993  27.61194229  19.81022835  19.60045052  17.32191849  17.45707893  19.87040901  22.86855316  35.69978333  36.5748558  26.73326492  19.07081604  27.77954292  21.67277145  18.11005974  21.49321365  19.22008133  23.67975044  23.92226791  21.67727852  40.41532516  33.33846283  25.12303162  24.19008827  26.6856823
3840_f_at  TS(AGA)J  0.590238392  0.649710953  0.499432474  0.579302609  0.594837308  0.662309349  0.85915494  0.437826574  0.822033942  0.899103165  0.761415482  0.732994854  0.370838135  0.600000024  0.625282168  0.559360743  0.919732451  0.576530576  0.584428668  0.790496707  0.93485719  0.356333643  0.565450668  0.530287981  0.962149024  1.080473423  0.900452495  0.683570027  0.806818128  0.844537854  1.049396276  0.792336166  0.674725294  0.463582665  0.497472167  0.603734434
5820_at  non-annotated  3.419977188  7.590751171  7.418841839  7.209224224  8.687991142  7.578431606  6.588298321  5.81086731  1.570217967  3.917040586  2.601598263  2.299492359  3.572905064  8.234090805  8.22234726  8.970319748  8.117056847  8.053061485  6.109200954  4.023757935  4.559999943  2.750772476  2.253218889  2.694140911  4.0  9.92070961  8.857466698  7.756592751  9.068181992  9.523109436  7.254665852  4.228677273  4.220879078  2.614173174  1.989888668  2.329875469
8041_at  non-annotated  1.516458631  1.772254348  1.242905855  1.920135021  1.736251473  2.229847431  1.808233857  1.583072186  1.516949177  1.23878932  0.753424644  1.650761485  1.249139071  1.619318247  1.674943447  1.761415601  1.294314384  1.98775506  1.59757328  1.280777574  2.229714394  1.884654999  1.546137452  1.591857076  0.80830276  0.814201236  0.934389174  2.314401627  2.077479362  2.13760519  1.287596107  1.17799747  0.865934134  1.905511856  1.981799722  1.784232259
3562_f_at  TS(UGA)P  1.105561852  0.679768741  1.011350751  0.749156356  0.904601574  0.922657907  0.722643495  0.939393997  1.062954068  0.881165922  1.097031951  0.788832426  1.221584439  0.592045426  1.057561994  0.728310525  0.861761451  0.961224437  0.921132386  0.786177158  0.754285693  0.904222488  1.495708108  0.966236413  1.498168468  1.263905406  0.458144814  0.817444265  0.825413227  0.828781545  1.239297509  0.747836828  1.019780278  0.965551138  0.916076779  1.10892117
4675_at  non-annotated  1.124858141  0.818497121  0.542565286  0.473565787  0.218855232  0.385620922  0.411700964  0.596656203  1.006053329  1.012331963  1.202054858  0.605076134  1.196326137  0.694318175  0.492099285  0.352739722  0.402452618  0.309183657  0.463093996  0.415766746  0.613714278  0.701338768  0.810085833  0.638530314  1.155067205  1.022485256  0.561085939  0.356997997  0.445247918  0.519958019  0.855104327  0.48825708  0.794505537  0.511811018  0.590495408  0.763485432
8454_at  YOR117W  8.561861038  11.09826565  10.18615246  9.939257622  10.02356911  8.900871277  9.432285309  9.632184029  4.783293247  7.929372311  7.555936337  8.304568291  8.99196434  9.809091568  9.816026688  11.05479527  9.39130497  8.129591942  8.416582108  8.32937336  9.884572029  8.276003838  7.866952896  7.539225578  8.636141777  8.631953239  11.84276104  8.361055374  9.169421196  9.051470757  9.690450668  7.964152813  8.5  8.076771736  7.780586243  7.940870762
4400_at  YHR150W  1.479001164  2.143352509  2.364358664  1.749156356  2.071829557  2.392156839  2.282773495  2.040752411  0.751815975  0.600896895  0.771689475  0.668020308  1.225028753  2.035227299  2.045146704  2.036529541  2.376811504  1.382652998  2.356926203  1.508639216  0.741714299  0.66014415  0.717811167  0.834160864  2.141636133  2.07100606  1.544117689  2.006085396  2.006198168  2.223739624  2.411635637  1.044499278  0.535164833  0.71062988  0.785641968  0.775933623
6950_at  SNR56  0.003405222  0.002312139  0.004540295  0.007874016  0.013468015  0.005446623  0.006500542  0.006269593  0.245762706  0.125560537  0.00456621  0.060913704  0.004592423  0.003409091  0.003386005  0.007990868  0.003344482  0.004081632  0.005055611  0.006479482  0.271999985  0.047373839  0.052575108  0.011916584  0.006105006  0.003550296  0.004524887  0.004056796  0.005165289  0.009453782  0.008781559  0.040791098  0.117582418  0.027559055  0.020222446  0.033195019
4500_at  YHR026W  17.82860374  14.44046211  8.332576752  13.31496048  14.61055088  9.909585953  15.75514507  12.98850632  21.60411644  17.92040443  23.34246635  11.76243591  13.80941582  14.29204559  10.58013535  12.52511406  11.32887459  6.144897938  13.06167793  14.31101418  22.70399857  12.78681755  15.36588001  13.4657402  16.64591026  14.87929058  13.6006794  11.82860184  11.4142561  8.915966988  9.566411018  14.75401592  18.36923027  13.18996048  14.98483276  14.15767574
2724_s_at  Found  0.054483544  0.009248555  0.023836549  0.028121486  0.141414151  0.017429193  0.185265437  0.082549639  0.093220338  0.077354267  0.105022833  0.06903553  0.03444317  0.031818181  0.100451462  0.050228313  0.020066889  0.054081634  0.091001004  0.096112303  0.089142859  0.128733262  0.15450643  0.129096329  0.010989011  0.037869822  0.059954755  0.024340773  0.063016526  0.017857144  0.057080131  0.121137202  0.163736269  0.10334646  0.073811926  0.065352693
5069_at  YGL082W  4.624290466  4.821965218  3.088535786  3.768279076  3.143659115  3.186274529  3.404117107  2.620689631  1.412832975  3.804932833  4.004566193  3.432487249  4.58668232  4.605681896  3.941309214  3.732876778  2.616499424  3.079591751  3.010111094  2.455723524  4.14971447  3.706488132  3.521459341  4.116186619  6.24542141  3.785798788  3.938914299  3.096349001  3.439049482  3.061974764  4.490669727  2.174288988  3.46923089  3.41437006  3.028311253  3.36099577
9985_at  YLR361C  1.699205399  1.744508505  1.833144188  1.634420753  1.780022621  1.153594732  1.715059519  1.352142096  2.083535194  1.397982121  1.875570893  1.624365449  1.929965734  1.711363792  1.514672637  1.21347034  1.676699996  1.605102062  1.313447833  1.438444853  1.236571431  1.406797171  1.45815444  1.052631617  1.357753396  1.713609576  1.669683337  1.621703863  1.625  1.686974883  1.523600578  1.845488191  1.704395771  1.863188982  1.596562028  1.399377465
2459_at  Found  1.068104386  0.783815026  0.578887641  0.994375765  1.351290822  1.313725471  1.352112651  1.133751273  0.94188869  0.633408129  0.365296811  0.656852722  1.138920784  0.790909111  0.637697518  1.059360743  0.81605351  1.564285755  1.350859404  0.889848828  0.853714228  0.690010309  1.251072884  1.000993133  0.549450576  0.491124272  1.134615421  1.037525415  1.289256215  1.157562971  1.15916574  1.056860328  0.810989082  0.900590539  0.997977674  0.940871298
4045_s_at  YIL066C  0.069239497  0.655491352  0.105561867  0.346456677  0.45903483  0.570806086  0.614301145  0.407523513  0.208232462  0.050448433  0.16780822  0.150253803  0.276693463  0.607954562  0.404063195  0.582191765  0.755852878  0.394897968  0.655207276  0.296976238  0.220571414  0.134912461  0.133047208  0.118172787  0.339438349  0.75739646  0.183257937  0.370182574  0.519628108  0.412815124  0.542261302  0.422744125  0.204395607  0.153543308  0.143579364  0.157676339
10343_at  YLR001C  2.767309904  2.441618443  3.161180496  2.447694063  3.511784554  3.472766638  2.400866747  3.285266399  1.089588404  1.422645807  2.245433807  1.651776552  3.159586906  2.497727394  3.111738205  3.238584757  2.440356731  3.386734486  1.892820954  1.230021596  2.446857214  1.581874371  1.501072884  1.853028893  3.02075696  2.886390448  3.76018095  2.600405693  2.350206614  2.69747901  2.626783848  1.373300314  2.932966948  1.825787425  1.765419602  1.727178335
10717_at  YKL156W  9.640181541  7.671675682  7.224744797  12.18447685  11.58810425  11.02178669  12.53521061  10.8631134  28.21670723  18.02690697  11.84703255  14.34213161  7.833525181  10.94999981  6.50225687  8.182648659  10.5005579  11.24693775  10.86248779  21.02267838  15.61371326  14.12255383  12.77038574  10.75670242  8.189255714  9.218935013  13.80203629  11.67444229  11.62086773  14.63655567  10.53567505  29.76266861  14.94835281  12.52755928  14.33164787  12.71576691
7977_at  YPL227C  0.898978412  1.480924845  1.196367741  1.209223866  0.806958556  0.746187389  0.826652229  1.318704247  4.704600811  3.048206329  2.371004581  3.379695415  1.443168879  1.288636446  1.573363304  0.922374487  0.587513924  1.26836741  1.053589344  3.408207417  0.659428596  2.498455286  3.207081556  1.675273061  0.998779058  0.628402352  1.487556577  1.065922976  0.732438028  0.923319399  0.974753082  4.953028202  1.927472472  2.863188982  3.100100994  2.335062265
3843_at  YJLWDELTA16  0.020431329  0.062427744  0.070374571  0.089988753  0.121212132  0.074074075  0.032502707  0.039707419  0.019370461  0.041479822  0.091324203  0.036548223  0.043628015  0.090909094  0.065462753  0.073059365  0.062430322  0.044897959  0.056622848  0.010799136  0.036571428  0.059732236  0.024678111  0.09136048  0.086691089  0.181065097  0.06334842  0.0922921  0.058884293  0.037815128  0.063666306  0.022249689  0.070329674  0.069881886  0.069767438  0.059128623
8320_at  YOR209C  5.569807053  3.354913473  3.980703831  3.913385868  3.814814806  3.531590462  4.019501209  5.296760559  9.605327606  6.561659336  6.554794788  5.553299427  4.430539608  3.397727489  3.962754011  4.868721485  3.715718985  3.455101967  4.136501312  8.561554909  7.905142784  6.786817551  6.099785328  5.418073177  3.833943844  3.101775169  4.288461685  3.031440258  3.483471155  3.426470757  4.882546902  10.04697132  6.891208649  6.13877964  5.905965328  4.62655592
6670_at  YDL193W  3.213393927  4.427745342  3.49375701  4.050618649  3.681257248  3.996731997  3.423618555  3.056426287  1.253026724  1.936098695  2.402968168  2.039593697  3.221584558  3.972727537  3.994356632  3.186073303  3.142697811  3.242856979  3.061678171  1.386608958  3.123428345  2.720906258  2.391630888  2.632572174  1.974358916  3.667455673  4.0  3.456389427  3.372933865  3.063025475  2.347969294  1.857849121  1.402197838  2.384842634  2.018200159  2.081949949
8499_at  YOR072W  0.22133939  0.338728309  0.348467648  0.339707553  0.173961848  0.24509804  0.284940392  0.19958204  0.142857149  0.208520189  0.182648405  0.11065989  0.247990832  0.246590927  0.183972895  0.299086779  0.363433659  0.153061226  0.237613738  0.046436287  0.170285702  0.090628222  0.158798292  0.083416082  0.206349209  0.426035523  0.321266979  0.190669373  0.07747934  0.17542018  0.143798038  0.087762661  0.138461545  0.109251969  0.123356916  0.149377584
9749_at  YML095C  0.55618614  0.37109825  0.617480159  0.597300351  0.547699213  0.570806086  0.590465844  0.621734619  0.483050883  0.525784791  0.802511454  0.576649725  0.521239996  0.4909091  0.513544023  0.638127863  0.739130497  0.394897968  0.572295189  0.88228935  0.37028572  0.601441801  0.532188833  0.468718976  0.363858372  0.505325437  0.565610886  0.561866164  0.574380159  0.542016804  0.490669608  0.585908532  0.515384674  0.528543293  0.484327585  0.495850593
9984_at  YLR360W  0.561861515  0.615028918  0.879682183  0.626546681  0.547699213  0.386710227  0.592632711  0.261233032  0.378934622  0.322869956  0.738584459  0.599999964  0.522388101  0.70113641  0.669300199  0.439497739  0.604236364  0.501020372  0.485338688  0.3714903  0.39085716  0.447991759  0.356223196  0.307845086  0.554334581  0.772781134  0.711538494  0.581135929  0.540289223  0.60084039  0.402854025  0.328800976  0.430769265  0.552165329  0.429726988  0.459543526
4995_at  YGR022C  0.174801365  0.160693631  0.182746887  0.119235106  0.255892247  0.162309363  0.115926318  0.106583074  0.203389823  0.048206281  0.097031966  0.027411167  0.090700351  0.174999997  0.172686234  0.259132445  0.186176151  0.077551015  0.192113236  0.11339093  0.202285722  0.081359424  0.098712444  0.126117185  0.034188036  0.131360948  0.319004536  0.164300218  0.098140493  0.146008402  0.216245905  0.079110011  0.171428576  0.113188975  0.06572295  0.024896266
6081_at  YDR383C  0.177071512  0.741040409  0.306469917  0.169853777  0.199775532  0.278867096  0.135427952  0.227795184  0.078692496  0.28139016  0.364155263  0.20203045  0.192881748  0.846590936  0.2799097  0.294520557  0.261984408  0.29897958  0.215369046  0.197624177  0.134857148  0.326467574  0.228540763  0.213505462  0.213675216  0.93254441  0.319004536  0.312373221  0.254132241  0.293067217  0.204171255  0.132262036  0.205494523  0.314960629  0.178968653  0.238589197
9637_at  YMR015C  3.688989878  5.458959579  8.573212624  7.860517502  7.41301918  8.111110687  9.315276146  9.158829689  4.830508709  4.992152691  6.40068531  7.385786533  4.520092487  5.431818485  6.585778713  5.686073303  5.574136257  7.506122112  8.392314911  6.988120556  10.4297142  5.783727646  7.321888447  5.848063946  5.654456615  6.055621624  7.2567873  6.426978111  6.984503746  7.758403301  9.582876205  6.479604244  7.591208935  6.186023712  7.513649464  6.920124054
3701_f_at  YMLWDELTA4  7.888762951  9.465895653  6.922815323  5.929133892  7.918069839  7.222222328  5.26002121  4.573668003  8.915254593  7.469731331  12.1906395  7.256852627  3.887485981  9.340909004  6.056433201  7.292237282  11.13266468  5.752040863  8.249747276  5.429805279  1.028571367  6.218331337  7.875536442  9.151936531  10.76190567  9.149112701  6.650453091  9.719067574  9.038223267  8.080882072  8.817782402  3.242274046  5.480219841  7.747046947  8.307380676  8.378630638
2261_s_at  Found  5.490352154  16.43236923  10.89216805  10.72665882  8.307519913  9.510892868  7.523293495  4.53605032  0.874091983  0.141255617  0.133561641  0.414213181  8.625718117  16.62272835  8.878103256  10.2831049  3.810479164  7.635714054  6.665318489  1.653347731  0.37028572  0.233779609  0.974248946  2.288977146  7.529914856  8.024851799  9.038461685  9.094321251  7.393595219  7.495798111  4.783754349  1.845488191  0.2868132  0.470472425  1.365015149  2.257261276
7073_at  YBR300C  0.128263339  0.075144507  0.080590241  0.021372329  0.088664427  0.063180827  0.080173343  0.126436785  0.146489114  0.117713012  0.118721463  0.031472079  0.145809427  0.023863636  0.027088037  0.133561641  0.095875144  0.037755102  0.087967642  0.079913609  0.109714292  0.046343975  0.06759657  0.046673287  0.046398047  0.136094674  0.114253402  0.063894525  0.080578513  0.032563027  0.060373217  0.037082817  0.105494514  0.056102362  0.055611726  0.010373443
8301_at  YOR235W  0.011350738  0.003468208  0.002270148  0.003374578  0.004489338  0.001089325  0.003250271  0.003134796  0.008474576  0.002242153  0.003424658  0.005076142  0.009184846  0.022727273  0.002257336  0.003424658  0.004459309  0.020408163  0.002022245  0.007559395  0.002285714  0.002059732  0.005364807  0.001986097  0.003663004  0.00591716  0.037330318  0.006085193  0.001033058  0.003151261  0.004390779  0.018541409  0.002197802  0.002952756  0.002022245  0.001037344
2354_at  Found  0.017026108  0.078612715  0.044267878  0.008998876  0.021324355  0.136165574  0.020585047  0.007314525  0.006053269  0.059417047  0.005707763  0.065989845  0.052812859  0.006818182  0.073363431  0.012557078  0.011148272  0.006122449  0.101112232  0.006479482  0.015999999  0.069001026  0.027896995  0.013902681  0.00976801  0.035502959  0.0260181  0.024340773  0.008264462  0.009453782  0.007683864  0.011124845  0.028571429  0.061023619  0.011122346  0.006224066
8038_at  YPL257W  0.627695799  0.981502891  0.986379147  0.797525346  0.809203148  0.62200433  0.638136506  0.769070029  0.268765152  0.284753382  0.257990867  0.416243643  0.769230843  1.035227299  0.802483022  0.738584459  0.743589699  0.709183633  0.908998966  0.247300208  0.262857139  0.307929963  0.284334749  0.280039728  1.102564216  0.855621338  0.673076928  0.735294163  0.566115677  0.85504204  0.669593871  0.257107526  0.375824183  0.392716557  0.385237575  0.338174224
9208_at  YNL322C  14.38479042  17.32947922  20.68558502  18.41844749  16.95286179  16.09694862  19.08884048  16.12121391  16.79176712  13.52914906  11.17579937  9.299491882  14.25832462  15.35227299  15.51467228  19.66780853  18.23077011  12.32755089  16.2315464  16.60043144  16.52114296  10.85169888  12.33369064  9.974181175  14.63247871  20.37396431  19.2692318  11.55476761  12.94214916  11.70903301  18.16245842  18.38936806  12.96373558  10.37204742  10.06268883  9.78423214
9657_i_at  YML010W-A  0.405221343  0.516763031  0.757094204  0.545556843  0.272727281  0.420479298  0.206933901  0.37931034  0.736077487  0.160313904  0.331050247  0.579695404  0.113662459  0.353409111  0.566591442  0.369863033  0.512820542  0.336734682  0.492416561  0.495680362  0.428571433  0.442842424  0.461373389  0.330685198  0.199023187  0.442603588  0.442307681  1.064908743  0.609504104  0.511554658  0.265642166  0.579728067  0.48901099  0.568897605  0.615773499  0.57883811
2683_at  Found  0.05107832  0.10404624  0.044267878  0.015748031  0.112233452  0.005446623  0.157096416  0.053291537  0.024213076  0.015695067  0.017123288  0.008121828  0.156142384  0.054545458  0.032731377  0.114155255  0.044593088  0.06122449  0.015166834  0.020518359  0.090285711  0.014418125  0.018240344  0.010923536  0.047619049  0.136094674  0.018099548  0.063894525  0.05268595  0.073529415  0.085620202  0.035846725  0.013186814  0.042322837  0.010111223  0.005186722
2669_at  Found  1.047673106  1.363005757  1.333711743  1.424072027  1.588103294  1.41394341  0.875406265  1.103448272  0.674334168  1.297085285  0.571917772  1.064974666  2.205511093  1.601136327  1.141083479  1.756849289  1.547380209  1.456122398  1.200202107  0.590712726  1.469714284  0.782698214  1.144849777  1.213505507  1.984127045  0.437869817  1.349547625  1.249492884  1.611570239  1.353991628  1.0  1.13102591  0.923076928  2.239173174  1.284125328  0.775933623
6580_at  YDL106C  0.836549342  1.282080889  0.753688991  0.79415071  0.769921482  0.671023965  0.412784368  0.65308255  0.249394685  0.541479826  0.658675849  0.575634539  0.888633847  0.936363697  1.154627562  0.820776284  1.065774798  0.610204041  0.581395328  0.198704094  0.58628571  0.600411952  0.496781111  0.712015867  0.814407766  1.318343282  0.823529482  0.991886497  0.710743845  0.598739505  0.520307362  0.169344857  0.579120874  0.466535449  0.572295189  0.640041471
5862_at  non-annotated  0.951191843  0.966473937  0.799091935  0.668166518  1.213243604  0.950980425  0.653304398  0.776384592  0.369249403  1.013453007  0.924657524  1.21218276  0.958668232  1.103409052  1.038374662  0.727168977  1.160535097  0.788775504  0.540950418  0.462203026  0.63085717  0.70854789  0.746781111  0.878848076  0.820512772  0.769230783  0.962669671  0.873225152  1.048553705  1.067226887  0.737650931  0.61928302  0.835164845  0.829724431  0.614762366  0.767634809
3243_at  TL(GAG)G  0.397275835  0.524855494  0.335981846  0.42182228  0.501683533  0.369281054  0.416034669  0.321839064  0.960048497  0.922645807  0.907534242  0.848730922  0.530424833  0.646590948  0.448081255  0.406392694  0.698996663  0.352040797  0.40546003  0.450323969  0.694857121  0.439752817  0.702789724  0.690168858  1.003662944  0.89585799  0.583710432  0.375253558  0.371900827  0.521008432  0.615806818  0.512978971  0.662637353  0.503937006  0.635995924  0.759335995
10164_at  YLR183C  0.780930817  0.28901732  0.202043131  0.122609675  0.179573521  0.105664484  0.127843976  0.104493208  0.05447942  1.541479945  1.018264771  1.1918782  0.74397254  0.434090942  0.142212197  0.162100464  0.118171692  0.103061229  0.140545994  0.10259179  0.589714289  2.377960682  1.504291773  1.042701125  0.531135559  0.360946745  0.225113124  0.13286005  0.108471073  0.076680675  0.121844135  0.05191594  0.923076928  1.57874012  1.180990815  1.043568373
5940_at  YDR516C  11.50170231  8.667052269  4.780930996  4.97075367  4.717171669  4.347494602  4.057421207  3.536050081  1.064164639  8.752243042  8.146118164  5.455837727  10.61882973  8.021591187  5.31151247  5.896118641  5.778149128  4.055101871  3.65621829  1.77537787  6.532571316  8.173017502  6.210300446  6.963257313  15.72527504  9.237869263  6.454751015  4.544624805  4.095041275  3.810924292  4.288693905  1.352286696  8.875824928  6.366141796  5.35591507  7.420124054
5255_s_at  YGL258W  0.091940984  0.216184974  0.105561867  0.022497188  0.169472516  0.138344228  0.101841815  0.016718915  0.024213076  0.03026906  0.070776254  0.029441625  0.099885195  0.272727281  0.204288945  0.14041096  0.112597555  0.055102039  0.064711832  0.009719222  0.053714283  0.079299688  0.023605151  0.065541215  0.241758242  0.134911239  0.201357469  0.101419881  0.112603299  0.091386557  0.07903403  0.006180469  0.085714288  0.072834648  0.047522746  0.056016594
7990_at  YPL214C  5.481271267  3.099421978  4.074914932  3.880764961  3.592592716  3.722222328  4.270855904  4.854754448  12.03389835  10.68722057  8.386986732  7.714720726  6.264064312  3.120454788  3.391647816  3.827625513  3.888517141  3.631632566  4.36501503  5.434125423  13.54171467  8.007208824  7.949571133  7.790466785  6.343101501  4.591715813  3.415158272  3.465517521  3.504132271  3.821428537  4.324917793  6.417799473  11.40879059  6.694881916  7.025277615  5.150414467
11332_at  YAR019C  1.17593646  1.218497157  0.706015885  0.877390325  1.080808163  0.994553387  0.61863482  0.615465045  0.447941899  0.459641278  0.248858437  0.591878176  0.951779664  0.853409111  0.638826132  0.734018326  0.633221865  0.699999988  0.85136497  0.579913616  0.753142893  0.595262587  0.349785388  0.458788484  1.015872955  0.595266283  0.902714968  0.591277897  1.002066135  0.844537854  0.677277744  0.42892459  0.624175847  0.580708683  0.575328588  0.540456355
2966_s_at  Found  1.024971724  1.268208027  2.332576752  2.017997742  2.046015739  1.202614427  2.162513494  2.123301983  0.674334168  0.869955182  0.918949783  0.513705552  1.5912745  1.51818192  1.811512351  2.536529779  1.369007826  1.414285779  1.680485249  1.773218155  0.740571439  1.565396428  1.251072884  1.075471759  1.726495624  1.362130165  1.464932203  0.749492943  1.040289164  0.686974823  1.811196566  1.559950471  1.37252748  1.259842515  0.887765408  0.774896204
6159_at  YDR327W  1.115777612  1.632369876  1.523268938  1.45106864  1.626262665  1.11002183  0.983748615  0.946708441  0.803874135  1.198430538  0.815068543  0.718781769  1.308840513  1.148863673  1.595936656  1.531963468  1.685618758  0.916326523  0.969666302  0.653347731  1.45714283  0.643666327  0.601931334  0.5362463  0.997557998  1.280473351  1.260181069  1.025354981  1.137396693  1.051470637  1.017563105  0.567367136  0.668131888  0.711614192  0.390293181  0.43775931
8691_at  YOL143C  5.817253113  8.969942093  4.681044102  7.346456528  5.67115593  6.351851463  5.845070362  4.496342659  2.897094488  3.497757912  3.56735158  2.05888319  4.29850769  8.518181801  6.01580143  7.375570774  7.321070194  4.701020241  3.41456008  4.917926311  4.236571312  3.9330585  3.825107336  4.761668205  2.901098967  6.008284092  5.442307949  3.83062911  5.215909004  5.136554718  4.098792553  5.661310196  0.790109932  4.676181316  3.966632605  3.574688673
6125_at  YDR339C  1.792281389  1.717919111  2.435868502  2.682789803  2.537598372  2.734204769  3.153846025  4.245559216  15.16464901  4.459641457  4.740867615  4.647715569  2.830080509  2.207954645  2.989841938  2.955479383  2.590858459  3.527551174  3.429726839  8.6058321  4.709714413  3.527291298  3.581544876  3.498510361  2.001220942  2.30650878  2.890271664  2.652129889  3.423553705  3.679621935  2.836443424  10.46106243  4.412087917  3.31594491  4.215368748  4.224066257
6924_at  YCL052C  2.883087397  4.581502438  4.248580933  3.691788673  3.682379484  3.392156839  3.771397591  3.193312645  1.921307564  3.86995554  3.214612007  2.610152245  3.738232136  4.736363411  4.455981731  4.079908848  4.744704723  3.643877506  3.555106163  2.422246218  4.197714329  3.244078159  2.889484882  3.451837301  4.267399311  4.983432293  4.757918835  3.382353067  3.774793148  3.574579716  3.857299805  2.286773682  4.19010973  3.056102276  2.582406282  3.01556015
6756_at  YCR020W-B  0.284903526  0.350288987  0.304199755  0.367829025  0.285072953  0.337690622  0.31094256  0.396029294  0.845036387  0.37780273  0.40867579  0.407106578  0.243398413  0.309090912  0.29232505  0.270547956  0.372352302  0.413265288  0.397371054  0.5  0.508571446  0.390319258  0.326180249  0.473684222  0.199023187  0.286390543  0.334841639  0.401622713  0.403925598  0.501050472  0.432491809  0.974041998  0.278021991  0.482283473  0.431749225  0.432572603
8708_at  non-annotated  0.407491505  0.739884377  0.849035203  0.995500565  0.786756456  0.996731997  1.072589278  1.015673995  0.167070225  0.336322874  0.551369846  0.418274105  0.664753199  0.664772749  0.697516918  0.76826489  0.989966571  1.130612254  1.344792604  0.485961109  0.373714298  0.457260549  0.412017196  0.329692155  0.428571403  0.660355031  0.865384638  1.003042698  0.717975199  1.003151298  0.827661932  0.14833127  0.581318736  0.46062991  0.398382187  0.348547667
4326_at  YHL030w-a  0.889897883  1.412716746  0.853575468  0.707536578  0.73737371  0.48801741  0.465872139  0.460815042  0.209443092  0.974215329  0.727168977  0.497461915  0.939150512  1.488636374  1.25169301  1.202054858  0.974358976  0.400000006  0.467138499  0.332613379  0.590857148  0.52420187  0.469957083  0.335650444  1.366300464  1.259171605  0.744343936  0.603448331  0.542355359  0.539915979  0.459934175  0.222496897  0.48901099  0.489173234  0.332659245  0.415975064
6112_at  YDR370C  0.601589084  0.820809245  0.893303037  0.944881916  0.883277237  0.954248369  0.945828795  1.115987539  2.184019327  0.736547112  1.139269471  1.184771538  0.57405287  0.720454574  0.889390528  1.074200869  0.930880725  1.543877602  1.29726994  0.925485909  0.700571418  0.834191561  0.651287556  0.725918591  0.7875458  1.117159843  1.104072452  1.282961488  1.368801594  1.3550421  0.582875967  0.888751507  0.910989046  1.002952814  1.115267873  1.038381696
6356_at  YDR121W  0.850170314  0.939884424  0.730987549  0.579302609  0.895622969  0.671023965  0.692307651  0.846395016  1.889830589  0.945067346  0.931506872  1.145177722  0.727899015  0.901136398  1.037246108  0.715753436  0.697881818  0.825510204  0.689585388  1.343412519  1.250285745  1.249227643  1.089055777  1.096325755  0.781440794  0.996449709  0.852941215  1.0  0.87499994  0.882352948  0.7727772  1.634116054  1.039560437  1.024606228  1.127401352  1.2811203
7120_at  YBR255W  0.585698068  0.876300573  1.337116957  0.997750282  0.783389509  0.881263614  0.822318494  1.030303001  0.376513332  0.672645748  0.469178081  0.655837536  0.768082738  0.953409135  1.024830699  0.793379009  0.840579748  1.275510192  1.146612644  0.757019401  0.403428555  0.678681791  0.581545055  0.714002013  0.599511564  0.697041452  1.173076868  1.072008133  1.019628048  1.039916039  0.600439131  0.390605658  0.536263764  0.588582695  0.612740099  0.743775845
10265_at  YLR056W  10.97956848  3.135260105  4.723042011  5.366704464  7.289562702  8.693899155  13.83423615  17.92685509  16.87288094  19.8486557  17.17351723  15.40609074  10.71297359  2.825000048  4.012415409  3.966895103  6.013378143  6.650000095  11.7330637  15.93520451  22.71199989  14.35736275  16.7564373  16.37934494  9.788766861  3.20473361  4.707013607  3.308316708  5.528925419  7.829832554  14.1031847  12.60815716  19.5483532  11.625  14.58948421  13.24377441
9911_at  YLR420W  3.980703831  2.6092484  2.22701478  3.249718666  2.083052874  3.008714676  3.737811327  4.459770203  7.49152565  3.6423769  3.639269352  2.732995033  4.552238941  2.763636351  2.54063201  3.636986494  3.391304493  2.481632471  2.741152525  4.845572472  9.041142464  3.347064734  3.813304663  4.050645351  3.829060078  1.733727813  3.400452614  1.816430211  2.740702391  2.581932783  3.177826643  7.35723114  5.078022003  3.26968503  3.356925964  3.544605732
3760_at  TR(CCG)L  0.49489215  0.735260069  0.954597056  0.926884174  0.608305335  0.63398695  0.661971807  0.257053316  0.61016953  0.545964181  0.624429226  0.359390885  0.538461566  0.555681825  0.571106076  0.679223776  1.089186192  0.49387756  0.516683459  0.461123109  0.389714271  0.362512887  0.567596555  0.353525311  0.654456675  1.014201164  0.619909525  0.683570027  0.600206614  0.521008432  0.753018677  0.461062998  0.490109891  0.300196856  0.378159761  0.364107847
2249_at  Found  0.023836549  0.003468208  0.135073781  0.049493816  0.047138046  0.008714597  0.048754059  0.104493208  0.004842615  0.006726458  0.014840183  0.036548223  0.02640643  0.087499999  0.144469529  0.178082198  0.039018951  0.067346938  0.024266936  0.114470847  0.08685714  0.093717821  0.033261802  0.062562071  0.037851036  0.030769231  0.140271485  0.062880322  0.059917357  0.021008404  0.013172339  0.029666254  0.020879121  0.046259839  0.0091001  0.025933608
7918_at  YPL152W  1.693530083  2.63468194  2.27922821  2.156355381  2.143658876  1.716775656  1.872155905  1.459770083  0.487893462  1.28139019  1.173516035  0.968527913  1.905855417  2.480681896  2.08465004  2.12214613  2.210702419  1.57959187  1.575328588  0.72138232  1.30400002  1.160659075  1.038626671  1.181727886  1.884004951  3.320710182  2.505656242  1.540567994  1.455578446  1.55672276  1.713501811  0.451174259  1.378022075  0.929133892  0.904954433  1.025933623
3038_at  Found  0.102156639  0.07052023  0.046538025  0.130483702  0.085297421  0.044662308  0.121343441  0.075235106  0.087167069  0.090807185  0.009132421  0.017258883  0.106773831  0.115909092  0.079006769  0.022831051  0.146042362  0.025510203  0.060667336  0.038876887  0.028571429  0.067971162  0.06759657  0.093346573  0.117216125  0.13964498  0.142533943  0.074036516  0.074380159  0.043067228  0.042810101  0.101359695  0.032967035  0.031496063  0.073811926  0.065352693
4979_at  YGR007W  3.120317698  2.738728285  2.583427906  2.385826826  2.45903492  2.556644917  2.599133015  2.646813154  3.398305416  3.374439716  3.95662117  2.567512512  2.742824316  2.580682039  2.778780937  1.586758018  2.292084694  2.464285612  2.682507277  2.221382141  3.041142941  3.017507553  3.44742465  2.543197632  3.409035683  3.031952858  1.876696825  2.558823586  2.11157012  2.343487501  3.456641197  3.778739214  3.184615374  2.733267784  2.733063459  2.906638861
11309_at  YAR069C  0.358683318  0.339884371  0.372304201  0.328458965  0.189674526  0.135076255  0.045503788  0.036572624  0.267554492  0.22309418  0.152968034  0.180710644  0.318025291  0.044318184  0.384875834  0.283105016  0.089186177  0.136734694  0.144590497  0.19114472  0.345142871  0.161688969  0.081545062  0.147964254  0.136752144  0.382248521  0.151583716  0.278904676  0.240702465  0.238445386  0.35236004  0.199011117  0.220879138  0.132874012  0.213346809  0.258298725
9652_at  YML013C-A  0.175936431  0.083236992  0.029511917  0.035995502  0.142536476  0.09694989  0.071505956  0.105538145  0.014527846  0.130044848  0.067351602  0.06395939  0.168771535  0.026136365  0.099322796  0.119863018  0.142697886  0.078571424  0.101112232  0.045356371  0.156571418  0.057672501  0.092274681  0.10724926  0.233211249  0.033136096  0.115384616  0.088235296  0.0857438  0.118697487  0.136114165  0.056860317  0.091208793  0.114173234  0.088978767  0.04875518
5586_at  YER146W  3.356413364  3.616184711  2.509648323  3.020247459  2.730639935  2.704792976  2.828819036  2.559038639  5.495157242  5.01793766  3.609589338  4.577664852  3.538461924  3.863636494  4.022572994  3.461187363  3.360089064  2.916326284  2.41152668  2.901727915  5.370285511  3.74871254  3.790772438  3.736842155  3.561660767  5.385798931  3.928732872  3.049695969  3.547520638  3.489495993  2.69264555  4.694684505  3.897802353  3.443897486  3.829120159  3.905601501
7468_at  non-annotated  0.001135074  0.005780347  0.019296255  0.005624297  0.04264871  0.051198255  0.065005414  0.004179729  0.004842615  0.020179372  0.052511416  0.019289339  0.067738235  0.00909091  0.048532732  0.074200913  0.024526199  0.029591838  0.0364004  0.022678185  0.067428574  0.035015449  0.027896995  0.028798413  0.075702071  0.028402368  0.029411765  0.04361055  0.020661157  0.010504202  0.014270033  0.048207663  0.014285714  0.02952756  0.048533872  0.033195019
5963_at  YDR494W  7.845630169  7.050867081  3.107831955  2.908886433  2.359147072  2.00980401  2.157096386  1.573667765  1.727602959  5.526906013  3.585616589  7.35532999  8.238805771  5.81363678  4.80812645  2.769406557  1.346711278  2.395918369  1.814964533  1.419006348  3.944000006  6.335736275  6.636266232  7.528301716  5.544566631  3.726627111  2.015837193  3.316430092  2.538223028  1.954832077  1.765093446  1.765142083  5.660439491  6.322834969  5.874620438  6.159750462
10780_at  YKL183W  1.086265564  0.922543347  1.179341674  1.20584929  1.228956342  0.891067564  1.320693374  1.079414845  1.468523026  1.208520293  0.818493128  0.957360446  0.971297383  0.993181884  0.733634293  1.071917892  1.100334406  0.879591763  1.062689543  1.768898487  0.93599999  0.82595259  0.924892664  1.091360569  1.186813116  1.469822526  1.213801026  0.969574094  1.061983466  1.220588207  0.904500604  2.231149435  1.230769277  0.767716527  1.042467117  1.082987547
6808_at  YCR067C  2.842224598  2.328323603  1.550510883  1.707536578  1.405162811  1.447712302  1.304442048  1.269592524  0.738498807  2.980941772  2.8595891  2.179695368  2.817451239  2.485227346  1.694131017  1.660958886  1.496098042  1.464285731  1.255813837  1.75377965  2.373714209  2.395468712  2.637339115  3.184707165  3.296703339  2.130177498  1.846153855  0.986815512  1.084710717  1.122899175  1.620197654  1.881334901  1.860439658  2.038385868  1.881698608  2.847510099
9344_at  YMR294W  0.622020423  0.626589596  0.682179332  0.680539966  0.606060624  0.584967315  0.56013  0.616509914  0.657384992  0.413677156  0.587899566  0.784771562  0.52468431  0.790909111  0.651241541  0.495433807  0.643255293  0.816326499  0.593528807  0.865010798  0.476571441  0.560247183  0.601931334  0.691161871  0.833943903  0.842603505  0.549773753  0.779918909  0.630165279  0.734243751  0.711306334  0.966625392  0.493406624  0.735236168  0.65318501  0.668049753
3597_at  YOLCDELTA8  0.055618618  0.030057801  0.080590241  0.011248594  0.021324355  0.034858387  0.046587214  0.077324979  0.121065378  0.078475341  0.037671234  0.038578678  0.07462687  0.045454547  0.037246048  0.005707763  0.101449281  0.019387754  0.047522746  0.038876887  0.039999999  0.064881563  0.074034333  0.077457801  0.047619049  0.040236689  0.075791858  0.063894525  0.063016526  0.093487397  0.131723389  0.048207663  0.068131864  0.024606299  0.0091001  0.006224066
2696_at  Found  0.074914873  0.055491332  0.112372302  0.004499438  0.013468015  0.102396511  0.006500542  0.039707419  0.008474576  0.005605381  0.116438359  0.071065992  0.20436281  0.057954546  0.075620763  0.14611873  0.006688964  0.024489796  0.074823052  0.033477321  0.09257143  0.076210089  0.019313304  0.067527309  0.035409037  0.075739644  0.121040724  0.049695745  0.060950413  0.081932776  0.121844135  0.079110011  0.012087912  0.070866138  0.043478262  0.032157674
4330_at  YHR063w-a  0.836549342  0.532947958  0.604994297  0.566929162  1.19865334  0.64596951  0.723726988  0.846395016  2.05084753  1.153587461  0.913242042  0.840609133  0.76119411  0.665909111  0.861173809  0.94520551  1.057971001  0.511224449  0.697674394  0.958963335  1.156571388  0.67971164  0.594420612  0.537239313  1.455433488  0.319526643  0.445701391  0.57099396  0.728305757  0.871848762  0.870472074  1.349814534  0.684615374  0.762795269  0.518705726  0.445020735
8021_at  YPL274W  2.147559643  0.809248567  1.06242907  1.258717656  1.176206589  1.27995646  1.456121206  1.854754448  2.963680506  1.463004589  2.742009163  2.335025311  1.849598289  0.801136374  1.05981946  1.254566312  1.266443729  1.258163214  1.868553996  1.665226698  2.012571573  1.439752817  1.904506445  1.558093309  1.587301612  0.751479328  0.52714932  1.302231193  1.210743785  1.283613443  1.57958281  2.674906969  1.438461542  1.913385749  2.198179722  1.572614074
3336_f_at  YERCTAU2  3.110102177  4.818496704  2.555051088  1.907761693  1.912457943  1.643790722  1.731310844  0.893416941  1.503631949  2.593049526  2.821917772  2.520812273  2.484500647  3.781818151  2.264108419  2.510273933  4.311037064  3.245918274  1.35288167  1.538876891  1.659428477  2.17404747  2.495708227  2.824230433  3.594627619  5.517159939  3.139140368  2.973631144  3.366735458  3.133403301  2.987925529  1.515451074  1.964835286  1.957677126  2.098078728  2.419086933
3827_f_at  TR(ACG)K  0.156640187  0.093641624  0.079455167  0.0832396  0.028058363  0.133986935  0.024918742  0.137931034  0.405569017  0.383408099  0.155251145  0.198984772  0.106773831  0.172727272  0.097065464  0.128995433  0.202898562  0.088775508  0.102123357  0.272138238  0.299428582  0.083419159  0.095493555  0.097318776  0.252747267  0.211834311  0.114253402  0.252535492  0.200413212  0.164915964  0.321624577  0.407910973  0.264835179  0.171259835  0.158746198  0.191908702
4848_at  YGR148C  42.92508316  23.73063469  36.22701645  34.55455399  43.33670425  37.88126373  44.67172241  44.43469238  74.25182343  65.83744812  62.65296936  45.32588959  41.69345856  26.36818123  35.41534805  37.15981674  41.6755867  32.81326294  34.16278839  43.81533432  61.66742706  41.16580582  43.70600891  39.60973358  52.6849823  27.4591732  30.92986488  28.16835785  33.93284988  34.09243774  48.37760925  62.31149292  48.20659256  37.48424911  36.33164597  38.61618042
6068_at  YDR417C  0.269012511  0.153757229  0.189557329  0.177727789  0.310886681  0.229847491  0.108342357  0.274817139  0.309927374  0.275784761  0.20091325  0.211167499  0.254879475  0.18295455  0.172686234  0.272831053  0.220735773  0.209183663  0.299292207  0.193304524  0.274285704  0.196704432  0.157725319  0.197616681  0.390720397  0.179881662  0.201357469  0.200811356  0.173553705  0.272058815  0.200878158  0.205191582  0.223076925  0.298228323  0.171890795  0.12033195
5475_at  non-annotated  0.868331432  2.345664501  0.728717327  1.507311583  0.9438833  1.726579547  1.091007471  1.250783682  2.013317347  0.932735443  0.615296841  0.755329967  0.538461566  1.909090996  1.63205421  1.574200869  0.940914154  1.570408106  1.096056581  1.138228893  1.002285719  0.84552002  0.916308999  0.4101291  0.360195369  0.913609445  1.430995464  2.190669537  1.729338765  1.686974883  0.771679521  1.721878767  1.365934134  1.050196767  1.099089861  0.966804862
3022_at  Found  0.023836549  0.018497109  0.010215664  0.004499438  0.021324355  0.004357298  0.017334778  0.016718915  0.012106538  0.011210763  0.009132421  0.004060914  0.021814007  0.004545455  0.002257336  0.023972603  0.0122631  0.003061224  0.004044489  0.006479482  0.006857143  0.004119465  0.003218884  0.005958292  0.018315019  0.015384615  0.020361992  0.005070994  0.007231405  0.004201681  0.009879254  0.004944376  0.010989011  0.010826772  0.012133468  0.006224066
11238_at  non-annotated  0.006810443  0.001156069  0.007945516  0.004499438  0.01234568  0.006535948  0.009750812  0.009404388  0.006053269  0.002242153  0.002283105  0.002030457  0.004592423  0.018181819  0.006772009  0.010273973  0.003344482  0.001020408  0.003033367  0.003239741  0.002285714  0.001029866  0.003218884  0.001986097  0.074481077  0.008284024  0.009049774  0.005070994  0.001033058  0.004201681  0.005488474  0.001236094  0.003296704  0.001968504  0.002022245  0.00726141
4662_at  non-annotated  9.242905617  1.997687817  5.0  5.401575089  5.875421047  5.982571125  7.569880486  8.934169769  28.46489143  17.89798355  15.08904171  12.36142063  8.607348442  2.721590996  5.230247974  6.335616589  5.171683311  6.713265419  7.564205647  16.67062569  12.2674284  11.97940159  12.88626575  9.477656364  11.55189228  3.623668909  3.099547625  4.541582108  5.970041275  6.198529243  9.386388779  19.17799568  10.77692318  8.96751976  10.5338726  10.32572556
3850_at  YJRWDELTA20  0.136208862  0.182658955  0.107832007  0.202474698  0.404040426  0.183006525  0.205850482  0.167189136  0.079903148  0.246636778  0.223744303  0.20203045  0.056257181  0.1784091  0.199774265  0.179223746  0.316610932  0.362244904  0.149646103  0.131749451  0.178285718  0.176107109  0.187768236  0.11519365  0.172161177  0.097041421  0.115384616  0.182555795  0.251033038  0.258403361  0.158068061  0.152039543  0.148351654  0.196850389  0.135490388  0.106846467
AFFX-PheX-M_at  --Control  0.009080591  0.018497109  0.036322363  0.007874016  0.015712682  0.008714597  0.010834236  0.015673982  0.00968523  0.023542602  0.006849315  0.008121828  0.013777269  0.0125  0.005643341  0.013698631  0.0122631  0.004081632  0.0091001  0.005399568  0.003428572  0.007209063  0.006437769  0.003972195  0.010989011  0.015384615  0.014705882  0.014198784  0.011363637  0.013655462  0.007683864  0.008652657  0.006593407  0.007874016  0.005055611  0.005186722
9702_at  YML054C  38.07151031  46.13063431  54.27809143  51.25984192  40.37710571  30.70697021  26.84615135  20.32706451  6.292978287  4.599775791  8.344749451  11.53502464  43.40528488  60.3125  47.90406036  40.03310394  44.50055695  25.12142754  18.63093948  9.062635422  15.29142857  4.948506355  9.343347549  11.49652386  48.33333588  57.43787003  62.32352829  37.27282333  29.35743713  28.6985321  15.51811218  10.17923355  14.68241787  5.781496048  11.05055618  19.44294548
4829_at  YGR174C  6.600453854  7.068208218  3.881952286  3.103487015  2.379349232  2.774509668  3.057421446  2.699059486  0.817191303  3.560538292  5.283104897  4.239593983  6.282434464  6.242045403  4.422121525  3.44406414  3.542920828  3.188775539  2.830131292  1.223542094  1.373714209  3.483007193  4.237124443  3.525322914  9.492063522  5.888757706  3.104072332  3.307302475  2.988636255  2.545168161  2.575192213  0.830655038  2.564835072  3.239173174  3.694640875  4.560165882
11069_at  YJL044C  0.673098743  2.095953703  2.325766087  2.659167528  2.615039349  2.467320204  1.305525422  1.16823411  1.786925077  0.688340843  0.575342476  0.819289267  1.106773853  2.146590948  1.168171525  1.371004581  1.024526238  1.946938753  1.599595428  2.072354078  0.644571424  1.022657037  0.998926997  0.664349556  0.695970714  1.852071047  2.193439007  1.950304389  1.256198287  2.003151178  0.962678373  2.555006027  1.437362671  1.005905509  0.762386203  0.708506227
5865_at  non-annotated  0.306469917  0.145664737  0.228149831  0.110236228  0.093153767  0.138344228  0.169014081  0.113897592  0.217917681  0.186098665  0.224885851  0.134010151  0.083811715  0.115909092  0.068848759  0.156392694  0.236343384  0.082653061  0.109201208  0.079913609  0.09257143  0.104016483  0.120171674  0.07646475  0.079365082  0.138461545  0.171945706  0.078093305  0.07747934  0.155462191  0.09989024  0.127317667  0.125274718  0.067913383  0.12537916  0.132780075
5313_s_at  YFL035C  0.62883091  0.84277457  0.644721925  0.589426339  0.960718334  0.729847491  0.785482109  0.922675073  0.749394715  1.032511234  1.095890403  0.801015198  0.740528166  0.948863685  1.066591382  0.834474862  0.71906352  0.773469388  0.723963559  1.559395194  1.100571394  1.151390314  1.215665221  0.989076495  0.871794879  1.005917192  0.590497732  0.551724195  0.5  0.588235319  0.957189918  1.673671007  1.219780207  0.987204731  0.974721909  0.837136865
9618_at  YMR040W  1.020431399  0.951445103  0.501702607  1.046119213  0.947250366  0.944444418  0.934994578  1.122257113  0.627118647  1.054932714  1.503424644  1.238578677  1.275545359  1.51818192  0.893905163  0.894977212  1.302118182  1.075510144  0.743174911  0.578833699  1.105142832  0.981462419  0.944205999  0.901688218  1.413919449  1.048520684  1.029411793  1.181541681  1.033057809  1.584033728  0.592755258  0.605686009  1.083516479  1.138779521  1.066734076  1.293568373
7501_at  non-annotated  0.116912603  0.01734104  0.049943246  0.042744659  0.028058363  0.05882353  0.061755143  0.070010446  0.066585958  0.171524674  0.152968034  0.101522841  0.06659013  0.021590909  0.013544018  0.014840183  0.023411371  0.028571427  0.032355916  0.007559395  0.109714292  0.125643656  0.074034333  0.041708041  0.03174603  0.056804735  0.014705882  0.074036516  0.051652893  0.085084043  0.012074644  0.003708282  0.11978022  0.132874012  0.087967642  0.075726137
3940_at  YBR201W  0.967082858  0.598843932  0.552780926  0.778402686  0.996633053  1.068627477  1.002166748  0.984326005  0.398305118  1.206278086  1.052511454  0.900507569  0.649827778  0.647727311  1.057561994  0.961187184  1.362318873  1.354081631  1.085945368  0.833693266  0.570285738  0.973223448  0.863733888  0.503475666  1.09645915  1.169230819  0.516968369  1.277890563  1.275826454  1.323529482  1.368825436  0.195302829  1.031868219  0.977362216  0.806875646  0.779045582
2833_s_at  Found  0.225879684  0.23930636  0.357548237  0.298087746  0.381593734  0.388888896  0.449620783  0.420062721  0.337772399  0.243273556  0.14611873  0.185786784  0.292766958  0.401136369  0.104966141  0.496575356  0.238573015  0.27448979  0.414560139  0.253779709  0.206857145  0.387229621  0.306866944  0.201588869  0.25518924  0.208284035  0.295248866  0.274847895  0.345041335  0.30252102  0.343578488  0.441285521  0.397802204  0.29625985  0.318503529  0.238589197
11254_at  YJL218W  0.834279239  0.819653153  0.593643606  0.437570333  0.384960741  0.277777791  0.412784368  0.29467085  0.282082319  0.858744442  0.815068543  0.621319771  1.075775027  0.785227299  0.584650099  0.486301363  0.422519535  0.219387755  0.215369046  0.276457876  0.868571401  1.16477859  1.158798337  1.000993133  0.996336997  0.788165689  0.686651587  0.364097387  0.315082639  0.310924381  0.3413831  0.248454869  0.629670322  0.842519641  0.908998966  0.936721981
AFFX-YER148w3_at  --Control  4.104426861  6.492485046  8.333711624  8.115860939  7.278339386  6.945533276  6.274105549  5.842215061  18.59685326  9.150224686  6.813927174  8.532995224  7.183697224  8.571591377  8.672686577  8.202054977  4.414715767  7.262244701  6.136501312  9.596112251  8.165714264  6.30175066  8.079399109  5.300893784  5.819292068  4.343195438  7.805429935  6.618661404  5.627066135  6.59663868  6.657519341  10.95302773  10.00439644  7.492125988  9.117289543  8.405601501
2440_s_at  Found  0.11804767  0.018497109  0.09307605  0.021372329  0.016835017  0.114379086  0.118093163  0.111807734  0.093220338  0.051569507  0.011415525  0.049746193  0.090700351  0.042045455  0.04288939  0.257990867  0.033444814  0.079591841  0.053589482  0.086393088  0.144000009  0.033985581  0.06437768  0.021847071  0.096459098  0.037869822  0.066742085  0.067951322  0.068181813  0.096638657  0.065861695  0.177997515  0.032967035  0.117125981  0.074823052  0.050829872
5932_at  non-annotated  3.110102177  2.324855566  1.544835448  1.84251976  2.342312098  2.251633883  2.289273977  2.526645899  3.542372942  4.224215508  3.866438627  3.303553104  1.696900249  2.535227299  2.093679428  2.847031832  4.571906567  3.454081535  3.329625607  3.145788193  2.497142792  2.656024694  1.952789664  2.596822262  3.930402994  3.435502768  3.565611124  4.287018776  5.0051651  5.261554718  1.675082445  3.103831768  2.305494547  2.49901557  2.667340517  2.954356432
10434_at  non-annotated  0.225879684  0.47167629  0.532349646  0.523059607  0.555555582  0.541394353  0.491874307  0.479623854  0.830508471  0.197309434  0.105022833  0.246700495  0.30539611  0.705681801  0.773137689  0.340182632  0.574136019  0.684693873  0.472194135  0.448164135  0.425142854  0.228630275  0.231759667  0.167825222  0.304029316  0.293491125  0.51357466  0.47160247  0.448347121  0.476890773  0.515916586  0.421507984  0.347252756  0.277559072  0.20728007  0.284232348
10029_at  YLR314C  2.457434654  2.38959527  2.039727449  1.480315089  0.854096532  0.957516372  0.985915422  0.360501587  1.55084753  1.336322904  2.490867615  2.537055731  2.275545359  2.587500095  1.24830699  1.244292259  0.87179482  0.724489808  1.20728004  1.336933017  1.886857152  2.432543755  2.421673775  2.413108349  1.108669162  2.217751503  1.298642635  1.474645019  0.987603247  1.051470637  0.278814495  1.658837914  1.891208887  2.811023712  2.624873638  2.684647083
4483_s_at  YHR053C  75.99886322  87.21155548  99.35868073  97.49719238  96.89225769  82.54357147  99.56012726  88.68235016  90.4806366  91.9809494  97.00571442  63.27106857  75.1469574  93.66932678  97.45146942  113.4212341  118.5607605  58.10203934  69.57128143  69.49567413  79.70857239  55.25643539  61.28970337  56.05759811  115.2527542  96.29113007  104.3427658  58.87221146  72.11776733  77.05567932  92.76399994  73.67366791  63.97802353  47.67913437  50.93629837  59.47302628
6017_at  YDR458C  0.784335971  1.515606999  0.901248634  1.217097878  1.3468014  1.210239649  0.899241567  1.019853711  0.882566631  0.785874486  0.808219254  1.076142073  0.973593652  1.33977282  1.530474067  1.050228357  0.939799368  1.441836715  0.948432744  1.044276476  1.110857129  1.030895948  1.144849777  1.46077466  0.42612946  1.053254485  1.045248866  1.364097476  1.335743785  1.201680779  0.796926439  1.479604363  0.997802258  1.185039401  0.939332604  1.221991658
8250_at  YOR314W  0.085130535  0.047398843  0.111237235  0.134983122  0.099887766  0.122004353  0.133261099  0.09717869  0.169491529  0.13789238  0.09931507  0.064974621  0.06659013  0.102272734  0.133182839  0.059360731  0.171683386  0.074489795  0.108190082  0.089632832  0.129142851  0.097837277  0.077253215  0.056603774  0.075702071  0.143195271  0.141402721  0.108519271  0.088842981  0.142857149  0.103183314  0.061804693  0.095604397  0.054133859  0.052578356  0.077800825
5799_at  non-annotated  0.763904691  0.712138712  0.754824042  0.830146253  0.976431012  0.933551192  0.853737831  0.658307195  0.731234908  0.788116693  0.639269412  0.93096441  0.709529281  0.811363697  0.876975119  0.78652972  0.712374628  0.71938777  0.684529781  0.680345595  0.669714272  0.600411952  0.993562222  0.663356543  0.897435904  0.782248497  1.001131296  0.856998026  0.933884323  1.115546227  1.09110868  0.786155701  0.730769277  0.551181078  0.690596581  0.652489603
10761_at  YKL205W  0.492622048  0.449710995  1.107831955  0.65691793  0.70145905  0.86601305  0.606717229  0.91536051  2.815980673  0.868834138  1.224885941  1.114720821  0.692307711  0.653409123  0.791196346  0.519406378  0.983277559  1.068367243  0.821031272  0.996760309  2.210285664  1.173017502  1.194205999  0.957298934  0.576312602  0.582248509  0.72963804  0.511156201  0.65289253  1.015756249  0.735455573  1.6897403  1.341758251  1.251968503  1.483316422  1.628630638
3880_f_at  Found  10.58342838  11.67861271  7.855845451  6.96737957  7.470258236  7.927015305  7.820151329  6.787878513  8.917675018  9.19170475  13.56735229  8.75228405  8.678531647  7.502273083  9.12189579  8.877854347  11.14604187  9.037755013  10.40141487  7.424406052  3.766857147  8.872296333  10.26609421  5.972195148  13.35042763  9.757396698  6.271493435  10.79208946  8.464876175  9.882352829  9.42810154  7.58220005  7.751648903  9.321849823  9.803841591  8.84647274
11113_at  YJL089W  1.694665194  5.886705399  5.814982891  6.04949379  6.817059994  4.595860481  4.719393253  3.280041695  0.549636841  0.554932773  1.121004581  0.612182736  1.895522594  6.180682182  6.849887371  4.6404109  4.722408295  4.72551012  3.571284056  1.257019401  1.12914288  0.820803225  0.920600891  0.787487626  1.987790108  4.542011738  6.150452614  4.901622772  5.642561913  5.763655663  5.291986942  1.088998675  0.683516502  0.942913413  0.81092006  0.834024847
4065_at  YIR029W  5.984108925  1.109826565  1.160045385  1.155230641  1.748597145  1.324618697  1.615384579  1.737722158  9.901937485  5.406950951  4.044520378  3.408121824  5.61882925  1.367045522  1.137697577  1.562785387  1.529542923  1.110204101  1.745197177  5.605831146  17.01942825  2.79608655  3.730686903  5.671300888  8.433455467  1.542011857  1.2635746  1.307302237  1.300619841  1.425420165  2.830955029  8.707045555  9.191208839  3.152559042  3.875631571  6.067427158
10058_at  YLR256W  2.39160037  5.872832298  6.331441402  7.707536697  8.800224304  8.18954277  7.976164341  7.036572933  4.768764973  3.226457357  2.8904109  2.055837631  2.319173574  3.905682087  6.388261795  8.372146606  8.110367775  7.084693432  8.05561161  3.528077841  4.596571445  3.442842245  1.903433442  2.638530493  2.40415144  5.401183605  7.668552399  6.590263844  7.917355537  7.523109436  6.811196804  3.960444689  3.5637362  2.957677126  2.034378052  2.106846333
6865_at  YCR030C  3.550510645  5.297110081  4.272417545  4.649044037  4.196408749  4.227668762  3.58613205  3.039707422  0.645278454  2.523542881  2.568493128  1.941116691  3.828932524  4.589772701  5.047404289  4.577625751  3.916387796  3.058163404  3.462082624  1.747300267  2.627428532  2.738413811  2.640558004  2.863952398  3.178266048  6.101775169  5.0271492  3.353955746  3.029958487  3.063025475  3.933040619  1.632880092  2.805494547  2.117125988  1.746208191  2.512447834
2220_at  Found  0.004540295  0.005780347  0.006810443  0.01687289  0.01010101  0.006535948  0.005417118  0.004179729  0.007263923  0.025784753  0.003424658  0.020304568  0.022962114  0.006818182  0.082392775  0.003424658  0.00780379  0.002040816  0.002022245  0.010799136  0.009142857  0.003089598  0.003218884  0.005958292  0.030525031  0.003550296  0.002262444  0.004056796  0.003099174  0.003151261  0.004390779  0.002472188  0.002197802  0.00984252  0.004044489  0.003112033
4950_at  YGR069W  0.346197516  0.271676302  0.139614075  0.174353212  0.105499439  0.168845311  0.227518946  0.101358414  0.049636804  0.155829594  0.130136982  0.102538072  0.231917351  0.264772713  0.232505649  0.174657539  0.166109249  0.127551019  0.177957535  0.035637148  0.069714285  0.125643656  0.151287556  0.077457801  0.511599541  0.475739658  0.169683263  0.211967558  0.103305787  0.098739497  0.085620202  0.028430158  0.116483524  0.081692912  0.101112232  0.171161816
5370_at  YFL016C  4.246311188  3.631213903  3.397275686  3.512935877  3.599326849  3.554466009  3.563380003  2.912225962  1.386198521  3.813901663  5.641552925  4.029441357  4.772675514  3.218182087  3.107223272  4.309360981  2.66332221  4.748979568  3.301314354  1.9071275  3.867428541  4.599381924  4.704935551  3.717974186  2.97802186  4.702958584  2.398190022  3.850913048  3.635330439  3.622899294  4.66739893  1.441285491  5.54395628  4.677165508  4.490394115  4.516597271
3319_f_at  YERCDELTA24  11.75028324  12.37803364  11.73325729  7.622046947  9.803591728  9.483659744  9.393281937  7.037617683  10.74697399  9.884530067  15.2522831  9.832487106  8.280138016  12.22840881  9.63769722  11.39497757  15.7201786  8.911224365  11.39635944  7.186824799  0.903999984  8.642636299  8.965664864  11.82323742  14.0280838  17.02130318  11.94457054  10.34178543  11.19628143  11.67226887  12.4774971  9.526576042  7.979120731  9.720472336  10.15773392  10.73547649
7157_at  YBR202W  2.311010361  2.330635786  3.435868502  2.517435312  2.389450073  2.469498873  2.711809158  2.914315462  3.682808876  5.421525002  2.462328672  1.873096466  2.502870321  2.262500048  2.901805878  3.194063902  2.641025543  2.083673477  2.46713829  3.160907269  7.162285805  3.227600336  2.437768221  2.293942451  2.924298048  2.461538553  3.33371067  2.306288004  2.098140478  2.188025236  2.166849613  3.516687155  6.187911987  2.271653652  1.941354752  1.987551808
4559_at  YHL003C  0.71169126  0.441618502  0.225879684  0.428571433  0.598204255  0.36601305  0.379198253  0.221525609  0.617433429  0.590807199  0.712328792  0.689340115  0.334098756  0.418181837  0.222347632  0.550228357  0.288740247  0.374489784  0.261880666  0.376889855  0.221714273  0.521112204  0.71888411  0.526315808  0.37240538  0.542011857  0.468325824  0.934077084  0.682851195  0.558823526  0.298573017  0.339925826  0.642857134  1.032480359  0.828109205  0.465767622
9481_at  YMR169C  0.215664014  1.960693717  2.096481323  3.607424259  3.424242735  2.586056471  1.852654338  0.841170371  0.347457647  0.219730958  0.367579937  0.21218273  0.358208984  1.348863602  1.970654607  3.639269352  3.410256386  2.190816164  1.55712831  0.730021596  0.276571423  0.239958793  0.287553638  0.179741815  0.400488406  1.817751527  2.289592743  3.878296375  2.490702391  1.72163868  1.721185565  0.474660069  0.206593409  0.284448802  0.18099089  0.258298725
3587_f_at  Found  28.16799164  25.51445007  20.21225929  18.74015808  21.2233448  19.95751572  22.44311905  18.95297813  26.70218086  25.02802849  33.52397156  20.25380707  21.58668327  21.89886475  23.79119492  23.65525055  26.35674477  21.39489746  23.31749153  17.63498878  8.473142624  19.53862  23.78326225  14.93843174  36.85348129  31.608284  15.3585968  22.09127808  17.97727203  21.07037926  24.38529205  22.56983757  20.18571472  19.81692886  21.46612549  23.10062027
8982_i_at  YNL140C  1.004540324  1.120231152  0.934165776  1.23509562  1.134680152  1.294117689  1.430119157  0.786833882  1.60653758  1.239910364  0.820776284  1.163451791  1.084959865  1.052272797  1.194130898  1.14611876  1.404682279  1.193877578  0.747219384  1.132829428  2.105142832  1.273944378  1.03111589  1.306852102  0.820512772  0.643787026  1.254524946  1.164300323  1.295454502  1.553571463  1.374313951  1.619282961  0.5  1.395669341  1.127401352  1.071576715
9185_at  YNL300W  7.919409752  3.178034544  1.91827476  1.121484756  1.127946138  1.113289714  1.442036867  1.765935302  3.297820807  24.7556057  20.68379021  14.43756294  11.54649925  2.721590996  1.778781056  0.820776284  1.060200691  0.781632602  1.071789622  1.893088579  5.242285728  25.03192711  21.61587906  14.68818283  10.92796135  3.369230986  1.475113034  0.652129889  0.551652908  0.720588267  1.208562016  2.292954206  15.31978035  18.6751976  16.2315464  13.86099434
8963_at  YNL113W  2.622020483  2.220809221  5.676504135  4.502811909  4.870931625  5.491285324  6.798482895  6.624869347  20.31476974  4.454035759  5.619863033  5.860913277  2.8277843  3.152272701  4.674943447  5.288812637  7.301003456  5.178571224  6.470171928  17.09503174  3.63314271  4.09886694  5.036480427  5.261171818  3.083028078  3.127810478  5.139140129  4.699797153  5.691115856  7.613445282  6.694841385  22.54882431  3.835165024  3.798228264  5.156723499  5.501037121
4159_at  YIL058W  0.155505106  0.056647398  0.116912603  0.148481444  0.170594841  0.152505443  0.152762726  0.113897592  0.117433414  0.10650225  0.156392694  0.089340098  0.242250308  0.097727276  0.133182839  0.154109597  0.201783732  0.131632641  0.09201213  0.097192228  0.072000004  0.086508751  0.150214598  0.118172787  0.222222239  0.203550309  0.107466064  0.111561872  0.101239666  0.112394959  0.158068061  0.067985162  0.168131873  0.123031497  0.105156712  0.140041485
3813_f_at  TE(UUC)K  0.419977307  0.686705232  0.575482428  0.638920128  1.096520782  0.946623087  1.003250241  1.122257113  2.921307564  2.077354431  1.13356173  1.616243601  0.617680848  0.552272737  0.829571068  0.858447492  1.008918643  0.948979557  0.883720875  1.41792655  1.209142923  0.725025773  0.982832611  0.663356543  0.796092749  0.867455661  0.610859752  1.0  1.623966932  1.716386557  1.639956117  3.071693182  1.73406601  1.063976407  0.933265924  0.915975094
8237_at  YOR303W  10.53689003  17.20115662  30.25766182  29.36108017  33.53984451  36.36056519  39.59371567  30.33333206  23.80871773  10.08296013  12.56050301  11.76446724  12.55683136  16.44886398  26.9650116  33.43150711  41.88182831  30.57755089  32.07279968  30.23649979  14.39885712  9.649845123  14.51502228  13.47169781  10.6129427  21.88520813  27.09615517  19.82251549  28.12809944  30.73844719  36.09440231  35.91470718  10.47472572  9.164369583  12.4883709  10.42634773
10003_f_at  YLR333C  22.51645851  11.07745647  19.84449577  17.49943733  17.20314407  18.38671112  19.45720482  23.99895477  50.00363159  33.29484177  36.15296936  24.93908501  15.49827862  12.37727261  14.69864559  17.03881264  23.16387939  16.66530609  19.61880684  32.13822937  36.33371353  24.51184464  24.52575111  20.65739822  25.64957237  14.42366982  18.35859871  15.59837818  17.62809944  18.91281509  22.45773888  40.59085083  28.93186951  20.94881821  21.2800808  21.81431389
6699_at  YDL209C  0.599318981  0.935260117  1.329171419  0.947131574  1.139169574  1.049019694  1.353196025  1.281086683  2.161016941  0.991031468  1.357306004  0.839593887  0.779563785  0.665909111  0.817155778  0.933790028  1.108138204  1.075510144  0.845298231  2.111231089  1.027428627  0.943357348  1.156652451  0.969215512  1.03174603  0.809467494  0.768099606  0.913793147  0.977272689  0.795168042  1.339187741  2.286773682  0.878022015  0.746062994  0.921132386  0.804979205
2516_at  Found  0.05107832  0.235838145  0.17026107  0.169853777  0.236812592  0.040305011  0.08125677  0.241379321  0.1101695  0.013452916  0.198630139  0.062944159  0.1010333  0.114772737  0.213318273  0.156392694  0.205128208  0.132653058  0.182002008  0.036717065  0.330285698  0.090628222  0.021459227  0.09136048  0.212454215  0.092307694  0.169683263  0.189655185  0.219008267  0.076680675  0.327113062  0.153275639  0.103296705  0.111220472  0.007077856  0.134854764
5746_at  YER001W  1.279228091  0.349132955  0.452894449  0.807649076  0.820426524  0.790849626  1.003250241  1.274817109  2.480629444  4.829596519  4.752283096  4.040608883  2.082663774  0.577272713  0.639954865  1.021689534  0.840579748  0.98163259  1.239635944  2.908207178  3.088000059  3.835221291  3.729613781  3.255213499  2.310134411  0.533727825  0.444570124  0.735294163  0.802685916  0.823529422  1.080131769  3.023485661  3.912087917  3.487204552  4.323558807  3.45435667
9800_s_at  YML133C  2.253121376  1.467051983  2.056753635  2.271090984  1.231200933  1.823529363  1.854821086  3.251828909  3.822034121  9.3923769  4.436073303  4.51370573  3.177956343  1.938636541  2.386004448  2.617579937  1.950947642  1.73775506  1.879676342  1.6641469  12.3954277  5.79505682  4.604077339  3.671301126  4.142857075  2.126627207  2.555429935  1.24847877  1.677685857  1.478991628  2.637760878  1.347342372  9.756044388  4.234251976  4.035388947  3.443983078
4665_at  non-annotated  0.064699203  0.05317919  0.010215664  0.011248594  0.038159374  0.042483661  0.03033586  0.036572624  0.064164653  0.089686103  0.067351602  0.091370553  0.102181405  0.080681823  0.057562076  0.018264841  0.014492753  0.008163265  0.011122346  0.047516201  0.060571428  0.009268794  0.035407726  0.044687189  0.035409037  0.089940831  0.024886878  0.040567953  0.050619833  0.052521009  0.041712403  0.045735475  0.07692308  0.045275588  0.037411526  0.080912858
5191_f_at  YGL189C  32.03518677  25.64046097  29.01475525  31.43082047  37.67115784  35.24509811  36.20476532  37.84848785  52.88862228  54.78475571  48.97716904  35.17360306  33.65557098  25.84090996  31.4209919  32.42009354  33.03790283  27.28673553  31.16784477  32.36500931  44.08114243  37.18125534  37.81223297  32.14300156  44.29182053  22.0994091  30.35520363  25.76369286  30.20351219  32.82668304  42.59165955  50.72558594  42.64725113  34.31397629  33.26592255  33.39107513
2811_at  Found  0.140749142  0.035838149  0.163450629  0.129358828  0.129068464  0.081699349  0.16576381  0.11807733  0.06779661  0.198430508  0.14041096  0.098477155  0.184845015  0.039772727  0.093679458  0.158675805  0.129319966  0.005102041  0.15773508  0.132829368  0.090285711  0.0607621  0.045064375  0.111221448  0.269841284  0.099408284  0.173076928  0.080121711  0.172520667  0.169117659  0.121844135  0.085290477  0.130769223  0.049212597  0.079878666  0.035269707
3475_f_at  YDLWTAU1  2.288308859  1.456647396  1.309875131  1.103487015  1.234568  1.459694982  1.231852531  0.660397112  1.130750656  1.809417009  1.840182662  1.534010172  1.541905999  1.915909171  1.613995433  1.280821919  2.668896198  2.209183693  1.117290139  0.826133907  0.778285682  1.143151402  1.425965548  1.170804381  2.431013584  2.701775312  0.881221771  2.124746561  2.178718805  2.045168161  1.913282156  0.538936913  1.294505596  1.215551138  1.295247674  1.48443985
9143_at  YNL296W  0.044267878  0.016184971  0.083995461  0.122609675  0.072951742  0.054466233  0.122426867  0.110762805  0.158595651  0.048206281  0.046803653  0.077157356  0.087256029  0.153409094  0.06433408  0.138127863  0.103678934  0.054081634  0.07583417  0.058315337  0.08685714  0.066941299  0.061158795  0.054617677  0.107448108  0.100591719  0.121040724  0.094320491  0.08471074  0.063025214  0.135016471  0.043263286  0.050549451  0.048228346  0.089989878  0.036307052
3027_at  Found  0.089670829  0.062427744  0.001135074  0.031496063  0.02244669  0.114379086  0.05742145  0.068965517  0.115012109  0.068385653  0.049086761  0.005076142  0.102181405  0.025  0.007900677  0.057077628  0.039018951  0.009183673  0.05763397  0.045356371  0.08685714  0.020597322  0.023605151  0.013902681  0.040293042  0.074556217  0.037330318  0.036511157  0.028925618  0.052521009  0.09989024  0.032138441  0.006593407  0.01476378  0.024266936  0.014522821
2760_at  Found  0.137343928  0.152601153  0.173666298  0.15185602  0.2143659  0.126361653  0.249187425  0.23197493  0.204600483  0.145739913  0.204337895  0.162436545  0.187141225  0.1784091  0.247178316  0.256849319  0.139353395  0.19183673  0.248736084  0.158747301  0.194285706  0.15036045  0.195278972  0.17179741  0.230769232  0.192899406  0.234162912  0.131845847  0.158057854  0.089285716  0.264544457  0.14833127  0.092307687  0.16141732  0.136501506  0.070539415
5890_i_at  non-annotated  0.006810443  0.011560693  0.012485811  0.005624297  0.086419754  0.019607842  0.076923072  0.017763846  0.019370461  0.007847534  0.011415525  0.009137056  0.041331805  0.102272734  0.007900677  0.012557078  0.017837236  0.057142854  0.084934272  0.009719222  0.081142858  0.013388258  0.143776819  0.008937438  0.006105006  0.014201184  0.013574662  0.015212983  0.022727273  0.100840345  0.07903403  0.032138441  0.024175825  0.007874016  0.042467136  0.036307052
3862_f_at  TR(UCU)J1  0.071509652  0.035838149  0.119182751  0.055118114  0.006734008  0.111111112  0.047670636  0.10240335  0.185230032  0.218609869  0.100456625  0.148223355  0.11940299  0.119318187  0.111738145  0.090182655  0.219620973  0.064285718  0.086956523  0.140388772  0.069714285  0.081359424  0.074034333  0.03773585  0.199023187  0.234319523  0.065610863  0.097363092  0.188016534  0.268907577  0.185510427  0.372064263  0.160439566  0.113188975  0.060667336  0.085062236
10276_at  YLR067C  0.416572094  0.360693634  0.528944373  0.350956142  0.52300787  0.154684097  0.201516792  0.290491104  0.417675555  0.479820639  0.559360743  0.623350263  0.444316924  0.386363655  0.273137689  0.199771687  0.328874022  0.275510192  0.262891799  0.249460042  0.470857143  0.59217298  0.498927027  0.576961279  0.586080611  0.372781068  0.436651587  0.374239385  0.380165279  0.335084051  0.201975852  0.354758948  0.435164839  0.805118144  0.774519682  0.740663886
4637_r_at  non-annotated  0.010215664  0.009248555  0.030646993  0.056242973  0.019079687  0.045751631  0.006500542  0.009404388  0.144067794  0.03363229  0.005707763  0.041624364  0.004592423  0.014772727  0.013544018  0.005707763  0.08361204  0.02142857  0.013144589  0.008639309  0.015999999  0.008238929  0.013948497  0.001986097  0.020757021  0.030769231  0.005656109  0.014198784  0.010330578  0.053571429  0.005488474  0.029666254  0.021978023  0.002952756  0.032355916  0.008298755
9565_at  YMR079W  8.373439789  7.883236885  14.67309856  10.60404968  9.997756004  10.44117641  11.34994507  11.17241383  17.88982964  10.58632374  15.3732872  10.95025349  9.478760719  7.650000572  9.147855759  9.874429703  9.032330513  8.559183121  8.294236183  12.49892044  12.67885685  14.63748741  15.28111553  9.032770157  9.327228546  9.98106575  10.60520363  7.036511421  7.660123825  8.75  10.36992359  17.417799  12.4725275  13.68011856  12.85237503  11.24170017
7490_at  non-annotated  0.212258801  0.195375711  0.239500567  0.169853777  0.251402915  0.150326803  0.118093163  0.137931034  0.190072641  0.217488796  0.187214613  0.303553283  0.291618854  0.30795455  0.281038374  0.309360743  0.188405797  0.161224484  0.160768434  0.059395246  0.171428576  0.188465491  0.312231749  0.257199615  0.376068383  0.265088767  0.289592773  0.230223149  0.183884293  0.163865551  0.153677285  0.07169345  0.160439566  0.271653533  0.319514662  0.382780075
7762_at  YPR010C  1.76276958  0.650867045  3.102156639  2.161979675  2.482603788  3.190631628  4.099674702  7.131661415  30.89346313  5.525784969  3.755707741  5.384771824  2.536165476  0.746590912  2.481941223  2.93264842  2.838350058  3.518367052  4.631951332  16.79157639  7.143999577  4.037075043  4.795064449  4.868917465  2.73382163  0.650887609  2.595022678  2.280933142  2.81508255  3.549369812  5.571899414  22.47836685  4.440659523  3.235236406  5.367036819  5.628630161
8263_at  YOR287C  0.07718502  0.098265894  0.247446075  0.278965116  0.292929322  0.528322458  0.359696627  0.478578895  2.78087163  0.301569521  0.326484025  0.209137052  0.06659013  0.122727275  0.258464992  0.437214613  0.414715737  0.345918387  0.478260845  1.638228893  0.474285722  0.284243047  0.193133041  0.256206542  0.233211249  0.11360947  0.294117659  0.463488877  0.204545438  0.54831934  0.301866084  2.557478189  0.037362639  0.364173234  0.468149602  0.535269678
2940_at  Found  0.002270148  0.0150289  0.010215664  0.051743533  0.025813693  0.069716774  0.074756227  0.051201675  0.008474576  0.038116597  0.022831051  0.033502538  0.064293921  0.031818181  0.004514673  0.003424658  0.010033445  0.012244898  0.004044489  0.008639309  0.059428569  0.018537588  0.006437769  0.001986097  0.061050061  0.01183432  0.09049774  0.010141988  0.068181813  0.017857144  0.066959389  0.030902347  0.006593407  9.84E-4  0.049544994  0.00726141
8670_at  YOL118C  0.165720776  0.091329478  0.166855842  0.19572553  0.109988786  0.175381273  0.091007575  0.1786834  0.180387408  0.214125574  0.165525123  0.124873094  0.095292777  0.155681819  0.146726862  0.170091316  0.176142707  0.102040812  0.133468136  0.082073435  0.159999996  0.146240979  0.119098715  0.116186693  0.098901108  0.082840234  0.217194587  0.122718059  0.138429746  0.115546219  0.190998912  0.107540168  0.120879121  0.142716542  0.074823052  0.072614104
4058_at  YIR022W  5.249716282  5.440462589  3.425652504  4.748031616  5.60157156  4.377995491  4.035752773  4.310344696  3.340193748  5.174888134  6.021689415  4.877157211  4.16762352  5.184091091  5.766365528  4.979452133  5.120401382  3.397959232  3.646106958  3.637148857  2.864000082  4.136972427  4.421673775  2.462760687  7.089132786  4.892307758  2.750000238  4.764706135  5.108470917  4.53256321  4.79473114  4.725586891  4.203296661  4.978346348  4.064711571  4.171161652
3753_s_at  TI(AAU)L1  0.219069228  0.083236992  0.040862657  0.175478071  0.179573521  0.112200439  0.141928494  0.031347964  0.262711883  0.214125574  0.236301377  0.182741106  0.165327221  0.152272731  0.130925506  0.134703204  0.167224079  0.156122446  0.102123357  0.22138229  0.206857145  0.136972189  0.08261802  0.135054618  0.129426137  0.213017762  0.226244345  0.297160238  0.263429761  0.277310938  0.31833151  0.234857842  0.307692319  0.127952754  0.09201213  0.098547712
8514_at  YOR041C  0.37116915  0.285549134  0.27809307  0.307086617  0.31874299  0.310457528  0.440953404  0.282131672  0.27723971  0.353139043  0.293379009  0.179695442  0.330654442  0.244318187  0.229119629  0.339041114  0.526198447  0.261224478  0.369059652  0.21058315  0.301714271  0.222451076  0.265021473  0.156901687  0.301587313  0.318343192  0.202488691  0.217038542  0.254132241  0.244747892  0.223929748  0.179233611  0.263736278  0.19389765  0.192113236  0.204356849
3502_f_at  Found  13.91032887  13.89942265  9.785470963  10.62317276  9.869810104  10.56209087  9.296857834  7.687565804  14.28692532  14.28027058  18.33790016  11.8852787  11.71756649  11.47386456  13.63205433  11.71004677  16.0925312  14.57653046  12.55914974  10.82613373  6.444571495  10.47167873  15.6201725  7.359483719  14.65934086  17.09704018  7.78054285  15.65415859  12.51342964  11.08928585  12.52140522  8.599505424  11.45274734  11.6683073  13.66329575  12.76867199
5023_at  YGR006W  0.416572094  0.319075137  0.349602729  0.489313841  0.437710464  0.498910666  0.475622952  0.50470221  0.375302672  0.434977591  0.439497739  0.252791882  0.357060879  0.414772749  0.530474007  0.456621021  0.559643269  0.498979598  0.523761332  0.31425485  0.314285725  0.467559218  0.314377666  0.258192658  0.576312602  0.44733727  0.436651587  0.449290067  0.557851255  0.466386586  0.65971458  0.348578483  0.496703327  0.347440928  0.302325577  0.288381726
10201_at  YLR127C  0.410896719  0.477456629  0.293984115  0.498312712  0.205387205  0.501089334  0.440953404  0.480668753  0.504842639  0.236547098  0.392694086  0.242639586  0.487944931  0.430681854  0.211060956  0.586758018  0.35340023  0.379591823  0.393326581  0.379049659  0.402285725  0.395468593  0.390557945  0.53326714  0.434676409  0.269822478  0.407239825  0.321501046  0.48140493  0.436974794  0.111964874  0.41656366  0.459340662  0.445866138  0.395348817  0.338174224
10359_at  YLL027W  4.934165955  4.409248352  5.847900391  5.094488144  5.518518925  4.718954563  7.175514221  5.985371113  9.150120735  5.686099052  7.351598263  5.184771538  5.518944263  4.606818199  5.164785385  4.474885941  5.981048107  5.781632423  5.646107197  5.122030258  10.43885708  6.314108849  5.502145767  5.221449852  5.583638668  6.101775169  5.690045357  4.101419926  5.651859283  5.721639156  6.8166852  5.692212105  7.656044483  5.055118084  5.111223221  5.040456295
3736_s_at  YLR467W  0.26787743  0.197687864  0.181611806  0.268841386  0.425364792  0.285403043  0.2903575  0.190177649  0.262711883  0.702914834  0.497716874  0.445685297  0.388059705  0.213636369  0.249435663  0.256849319  0.261984408  0.167346925  0.20121333  0.165226787  0.258285701  0.498455197  0.504291832  0.196623638  0.440781444  0.182248518  0.114253402  0.249492913  0.289256185  0.212184891  0.441273361  0.331273139  0.787912071  0.689960599  0.420626849  0.245850623
7341_at  YBR028C  0.493757099  0.344508648  0.353007942  0.300337464  0.255892247  0.258169949  0.240520045  0.313479632  0.696125925  0.504484355  0.668949783  0.569543123  0.351320356  0.362500012  0.320541739  0.263698637  0.237458184  0.346938759  0.353892803  0.560475171  0.280000001  0.621009231  0.576180279  0.638530314  0.302808285  0.204733714  0.289592773  0.323529422  0.237603307  0.222689092  0.347969294  0.740420282  0.43626377  0.817913353  0.707785606  0.634854734
2380_s_at  Found  0.098751418  0.101734102  0.147559598  0.073115863  0.047138046  0.136165574  0.115926318  0.141065836  0.307506055  0.163677141  0.172374442  0.094416246  0.142365098  0.151136369  0.164785549  0.227168947  0.117056854  0.073469386  0.141557127  0.105831534  0.17485714  0.099897012  0.123390555  0.096325718  0.34065935  0.195266277  0.097285077  0.097363092  0.088842981  0.128151268  0.121844135  0.189122364  0.182417586  0.101377957  0.167846307  0.098547712
8839_at  YNR036C  13.46765041  19.26127052  13.43586826  10.53768253  8.902357101  7.338779926  7.173346996  6.445140839  4.395884037  13.0112114  16.20205498  13.62944126  19.86452484  17.91250038  12.16027069  8.340182304  7.78706789  6.55408144  5.400403976  4.206263542  10.17257118  13.66941357  13.79184532  10.7537241  19.76190567  18.96094704  13.3371048  7.870182991  7.307851315  7.02941227  6.430296421  3.714462042  11.81538391  12.97736263  13.65722847  14.15145111
5007_at  YGL010W  2.212258816  5.247398853  2.872871876  4.888638973  5.822671413  4.75381279  4.640303135  3.084639788  1.426150203  2.176009178  1.826484084  1.230456829  2.028702736  5.632955074  4.141083241  5.355022907  3.161649942  3.290816307  3.269969463  0.889848828  2.797714233  1.22348094  1.461373329  1.665342569  1.549450636  3.891124249  4.723981857  4.182555676  4.709710598  4.035714626  5.216246128  0.830655038  2.581318617  1.679133892  1.419615626  1.450207472
2999_at  Found  0.522133946  0.795375764  0.325766176  0.586051762  0.443322122  0.612200439  0.505958796  0.566353202  0.227602899  0.41479823  0.348173529  0.230456859  0.61079222  0.797727287  0.163656875  0.348173529  0.402452618  0.259183675  0.613751233  0.161987036  0.613714278  0.561277032  0.539699554  0.519364476  0.418803424  0.342011839  0.5  0.420892507  0.484504133  0.592437029  0.345773876  0.111248448  0.626373649  0.529527545  0.464105159  0.536307037
4867_at  YGR122W  2.038592577  2.631213903  1.089670897  1.583802104  2.147026062  1.51198256  1.695557833  1.327063799  0.89104116  0.801569521  1.335616469  0.924873054  0.491389215  2.336363792  1.443566561  2.130137205  0.903010011  1.093877554  1.681496382  0.61447084  2.265142679  0.917610705  0.898068607  1.616683245  1.434676409  1.65325439  1.884615541  1.536511183  1.429751992  1.68172276  1.448957205  0.326328784  1.013186812  0.961614132  0.90394336  1.144190788
8551_at  YOL011W  2.219069242  4.176878452  2.956867218  2.69516325  2.407407522  2.701524973  2.104008436  1.663531899  2.547215462  2.340807438  1.418949842  1.455837488  2.823191881  3.85340929  2.985327244  2.933789968  2.267558575  1.68265295  1.814964533  1.234341264  2.147428513  1.676622033  1.48605144  2.172790527  1.476190567  3.471005917  2.941176653  1.749493003  1.633264542  1.587185025  1.637760758  1.83189106  1.11758244  1.483267665  1.518705606  1.31327796
3678_at  YMRCDELTA13  0.120317824  0.083236992  0.052213393  0.064116985  0.102132447  0.095860571  0.122426867  0.059561126  0.0811138  0.155829594  0.151826486  0.189847723  0.096440874  0.102272734  0.137697518  0.107305937  0.173913047  0.100000001  0.087967642  0.103671707  0.069714285  0.085478887  0.101931334  0.049652435  0.146520153  0.124260359  0.042986427  0.19878298  0.138429746  0.197478995  0.108671792  0.163164392  0.090109892  0.155511811  0.113245696  0.071576759
7801_at  YPL042C  1.158910275  0.950288951  1.108967066  1.132733345  1.117845178  1.014161229  0.941495121  1.020898581  1.069007277  1.149103165  1.197488666  1.492385745  1.18484509  1.153409123  1.086907506  1.275114179  1.033444762  1.147959113  1.079878688  2.112311125  1.355428576  1.105046391  1.188841224  1.940417051  1.012210011  1.259171605  1.333710432  1.119675517  1.177685976  1.07247901  1.118551135  2.550061703  1.132966995  1.152559042  1.378159761  1.232365131
4081_at  YIL001W  1.383654952  1.10057795  1.366628885  1.123734593  1.306397438  1.137254953  1.18743217  0.479623854  1.417675614  1.658071756  1.579908609  1.051776648  1.213547707  0.901136398  1.162528157  1.474885821  1.935340047  1.580612183  0.878665268  0.886609077  0.829714239  1.026776433  1.414163113  0.945382297  1.06349206  1.460355043  1.397058845  1.495943308  1.151859522  1.300420284  1.531284332  0.969097614  1.341758251  0.979330719  1.05561173  1.021784186
8924_at  YNL064C  8.089671135  10.05086708  12.56753635  21.1496067  20.26711655  23.23965073  22.57312965  23.10136032  25.22154999  18.41704178  17.94178009  14.67715645  10.22158527  9.757954597  15.89729118  23.90867424  21.1616497  21.55816269  19.63700676  27.56911278  24.48342896  16.96086502  17.86587906  14.56802368  9.494504929  10.17751503  16.49434471  16.92393494  19.31508255  20.98529434  25.27881432  33.10259247  23.23516464  15.74507809  16.08392143  14.76970959
7938_at  YPL177C  3.686719418  6.363006115  9.407491684  9.149606705  7.053872585  9.807188988  9.04117012  9.498433113  12.30992794  6.177130222  7.203196526  5.411167622  3.988519192  5.875  8.334085464  9.036529541  9.928650856  8.659183502  9.957531929  12.18250465  8.874285698  5.60350132  5.234978676  5.656404972  3.488400698  7.126627445  7.886878014  7.648073196  8.594008446  8.294117928  10.04939651  13.50556183  6.356044292  5.859251976  5.617795467  3.597510099
7751_at  YPL002C  1.921679974  1.487861156  1.019296288  1.80427444  1.395061851  1.891067624  1.707475662  1.514106512  1.582324505  2.123318434  0.840182662  1.790862799  2.084959984  1.465909123  1.425507903  1.839041233  1.396878481  1.762244821  1.562183976  0.728941679  2.482285738  1.247167826  1.667381883  1.108242273  1.775335789  0.874556243  1.119909525  1.855983853  1.821280956  2.04831934  1.452250361  1.313967824  1.427472472  1.792322874  1.634984732  1.545643091
10339_at  YLL004W  0.894438207  1.141040444  1.009080648  1.141732335  1.03815937  1.138344169  1.34886229  1.749216318  1.418886185  0.563901365  0.936073065  0.763451755  0.845005751  1.217045426  0.626410842  1.119863033  1.060200691  1.086734653  1.25985837  2.620950222  1.205714226  0.78578788  0.977467775  1.257199645  0.531135559  0.731360972  1.184389114  0.728194773  1.056818247  1.186974883  0.597146034  3.940667152  0.593406618  1.315944791  1.177957535  1.206431508
10967_at  YJR038C  0.179341659  0.175722539  0.315550506  0.21597302  0.172839507  0.152505443  0.2903575  0.03866249  0.060532689  0.117713012  0.192922369  0.040609136  0.078071192  0.150000006  0.232505649  0.353881299  0.375696778  0.097959183  0.218402416  0.122030236  0.254857123  0.022657055  0.084763952  0.06951341  0.230769232  0.065088756  0.292986423  0.189655185  0.111570247  0.207983196  0.156970367  0.09517923  0.127472535  0.078740157  0.049544994  0.085062236
2588_at  Found  0.046538025  0.018497109  0.110102154  0.017997751  0.132435471  0.074074075  0.112676047  0.110762805  0.083535112  0.125560537  0.101598173  0.037563451  0.05051665  0.078409091  0.022573363  0.103881285  0.160535112  0.024489796  0.088978767  0.151187897  0.013714286  0.082389288  0.100858368  0.062562071  0.06349206  0.123076923  0.093891405  0.02535497  0.007231405  0.074579835  0.098792538  0.156983927  0.03846154  0.037401576  0.030333668  0.084024899
3090_s_at  Found  0.335981846  1.109826565  1.414301872  0.910011292  0.620650947  1.082788706  0.762730181  1.084639549  0.156174332  0.098654717  0.297945201  0.06395939  0.750861168  0.742045522  0.978555262  0.836758018  0.819397986  0.601020396  0.932254732  0.375809938  0.363428563  0.176107109  0.130901292  0.271102279  0.586080611  1.110059261  1.314479589  0.441176504  0.523760319  0.648109257  0.782656491  0.086526573  0.23956044  0.317913383  0.189079881  0.185684636
7194_at  YBR148W  0.099886492  0.282080919  0.194097623  0.136107996  0.226711586  0.179738566  0.164680377  0.11807733  0.165859565  0.145739913  0.102739729  0.150253803  0.160734802  0.235227287  0.217832938  0.184931517  0.095875144  0.170408174  0.135490388  0.057235423  0.167999998  0.205973223  0.144849792  0.14498511  0.100122102  0.033136096  0.14705883  0.12778905  0.176652893  0.200630262  0.097694837  0.121137202  0.116483524  0.232283473  0.123356916  0.157676339
6218_at  YDR253C  1.880817175  0.945664763  1.591373444  1.29471314  1.43883276  1.482570887  1.674972892  2.249738932  2.082324505  2.77017951  3.785388231  2.5553298  1.445465088  0.927272737  1.349887133  1.558219194  2.047937632  1.470408201  1.937310338  2.951403856  5.231999874  2.707517862  2.318669558  2.522343636  1.547008514  1.018934965  1.507918596  1.299188733  1.674586773  1.768907547  1.777167916  3.632879734  2.415384769  2.682086706  2.41152668  2.520746708
9778_at  YML109W  2.104426622  1.722543359  2.124858141  1.730033755  1.463524103  1.522875905  1.6977247  1.661442041  1.098062992  2.124439478  2.619863033  1.80304575  2.358209133  1.788636327  1.794582367  1.689497709  1.671125889  1.27448976  1.574317336  1.194384456  2.265142679  2.132852793  2.412017107  2.141012907  2.656898737  2.015384674  1.886877894  1.087221146  1.123966932  1.189075589  1.795828938  0.697156966  1.931868196  1.865157485  1.972699642  2.012448072
7304_at  YBR080C  2.088535786  2.815028906  2.333711863  2.601799965  2.221099854  2.494553328  2.381365061  1.889237285  2.915254354  3.917040586  2.1404109  2.781725883  3.128587961  2.336363792  2.239277601  2.281963348  1.769230723  1.946938753  2.227502346  1.870410323  5.955428123  3.465499401  2.884119987  3.151936531  2.321123362  1.578698158  2.611990929  2.394523382  2.106404781  2.317227125  2.537870407  2.47465992  4.548351765  2.813976288  2.932254553  2.755186558
8006_at  YPL244C  2.870601654  1.956069231  2.11464262  2.07874012  2.047137976  2.159041405  2.21668458  3.005224705  4.00121069  2.652466536  2.670091391  2.83654809  2.428243637  1.938636541  1.936794639  2.025114059  2.557413578  1.927550912  2.26895833  3.403887749  3.06514287  2.948506594  2.662017345  2.579940319  3.010989189  2.285207272  2.292986393  1.923935175  1.986570239  2.259454012  2.787047148  3.724350691  2.316483498  2.503937006  3.072800636  1.897302747
8854_at  YNR006W  1.934165716  2.171098232  2.366628885  2.587176561  1.909091115  2.354030609  2.464788675  2.544409752  2.177966118  1.86659205  1.866438389  1.615228415  2.529276848  2.329545498  2.648984194  2.465753555  2.323299885  2.315305948  2.243680239  2.423326015  2.805714369  2.101956844  2.35085845  2.076464891  2.257631302  2.8260355  2.563348532  2.004056931  1.846074343  1.865546346  2.214050531  1.957972646  3.005494595  1.763779521  1.689585447  1.787344337
3978_r_at  similarity  0.001135074  0.001156069  0.011350738  0.001124859  0.004489338  0.002178649  0.001083424  0.002089864  0.007263923  0.003363229  0.001141553  0.001015228  0.002296211  0.002272727  0.002257336  0.002283105  0.003344482  0.001020408  0.001011122  0.001079914  0.001142857  0.002059732  0.001072961  9.93E-4  0.002442003  0.002366864  0.001131222  0.001014199  0.001033058  0.00210084  0.00219539  0.001236094  0.001098901  0.0  0.001011122  0.001037344
7931_at  YPL183W-A  9.861520767  7.234681606  4.531214714  4.303712368  4.363636494  3.892156601  4.125676632  4.500522614  4.60290575  11.50448418  12.75684929  8.577665329  9.841562271  5.646591187  4.625281811  4.831050396  3.947603226  3.644897938  3.796764135  4.833693504  9.813714027  10.42533398  10.34227467  9.532274246  11.35531139  7.985798836  4.595022678  2.917850256  3.399793386  3.326680899  4.681668758  5.003707886  9.748352051  8.286417961  8.351870537  8.462655067
3672_f_at  YMRCTY1-4  6.703745365  4.74797678  4.87627697  4.116985321  3.730639935  4.051198006  4.299024582  3.943573713  4.61259079  5.890135288  8.726027489  5.057868004  5.172215939  4.66590929  5.597065449  5.589041233  5.577480316  5.547959328  6.099089622  4.479481697  2.476571321  5.317198753  6.247853756  5.16087389  7.537240505  8.665088654  5.452488899  6.115618706  4.171487331  4.688024998  5.890230656  4.935722828  4.669230938  5.574803352  5.732052326  5.680497169
2206_g_at  Found  0.010215664  0.042774566  0.012485811  0.004499438  0.016835017  0.011982571  0.007583965  0.003134796  0.015738498  0.013452916  0.04109589  0.002030457  0.004592423  0.007954545  0.022573363  0.009132421  0.002229654  0.004081632  0.0091001  0.010799136  0.04914286  0.035015449  0.003218884  0.063555114  0.017094018  0.00591716  0.002262444  0.006085193  0.005165289  0.00210084  0.08781559  0.004944376  0.023076922  0.04035433  0.003033367  0.00726141
5695_at  YER040W  0.93757093  0.901734114  0.754824042  0.767154098  0.940516353  1.212418318  1.102925181  1.170323968  1.006053329  0.885650277  0.712328792  1.048730969  0.758897841  0.850000083  0.966139913  0.96347034  0.752508342  1.636734605  1.227502465  0.90712744  0.837714314  1.01029861  0.789699554  0.976166904  0.621489644  0.836686373  1.148190022  1.006085157  1.235537171  1.372899175  1.114160299  0.603213787  0.692307711  0.955708623  0.845298231  0.878630638
3676_f_at  YMRCDELTA11  0.427922815  0.323699415  0.457434714  0.267716527  0.250280589  0.313725471  0.277356446  0.286311388  0.174334139  0.293722004  0.509132385  0.167512685  0.278989673  0.275000006  0.366817147  0.347031981  0.476031214  0.282653064  0.322548002  0.199784011  0.134857148  0.245108128  0.238197431  0.143992051  0.490842521  0.434319556  0.276018113  0.274847895  0.220041305  0.182773113  0.293084532  0.196538925  0.214285716  0.143700793  0.15773508  0.135892108
4277_i_at  CEN8  0.034052216  0.018497109  0.055618618  0.0  0.02020202  0.105664484  0.005417118  0.075235106  0.032687653  0.049327359  0.003424658  0.006091371  0.001148106  0.005681818  0.001128668  0.055936076  0.001114827  0.006122449  0.025278058  0.007559395  0.050285716  0.009268794  0.012875537  9.93E-4  0.03174603  0.0  0.009049774  0.001014199  0.002066116  0.00105042  0.016465424  0.054388132  0.050549451  0.005905512  0.003033367  0.032157674
4701_at  non-annotated  8.077184677  13.08901691  8.305335045  10.79977512  11.85858631  10.37799549  11.53196049  8.619645119  8.93946743  5.74103117  7.023972511  4.66294384  3.414466143  13.14659119  13.73363495  12.34817314  11.34002209  7.123468876  10.69261837  7.855291843  8.098285675  4.622038841  5.320815563  6.395233631  9.470085144  13.34437847  11.15158367  10.59127903  10.58161163  10.6985302  13.70142651  5.423979759  5.479121208  4.72933054  5.232557774  5.212655067
7798_at  YPL045W  1.08286047  0.891329467  1.143019319  1.11698544  0.962963045  0.917211294  0.940411687  1.059561133  0.845036387  1.034753442  1.087899566  1.07918787  0.952927709  0.971590936  0.977426589  1.047945261  1.032330036  0.982653081  0.879676402  1.457883358  0.843428612  1.055612803  0.889485002  1.119165778  0.93650794  0.966863871  1.119909525  1.058823586  1.094008207  1.207983255  1.031833172  1.228677392  1.175824165  1.057086587  1.024266958  0.96887964
11321_at  YAL002W  0.709421098  1.238150239  1.179341674  0.758155286  0.980920374  0.974945545  0.851570904  0.829676092  0.652542412  0.465246648  0.761415482  0.602030456  0.884041369  0.882954538  1.194130898  1.01255703  1.081382394  1.059183717  0.783619761  0.558315337  1.398857117  0.723995924  0.902360499  1.010923624  0.742368758  1.050887585  0.97285068  0.876267791  0.831611574  0.77836138  0.993413866  0.735475838  0.789011061  0.667322874  0.784630895  0.871369243
6913_at  YCL012W  2.297389269  2.287861109  1.584563136  1.420697451  1.173961878  0.92592591  1.078006506  1.015673995  1.66464901  1.020179391  2.496575356  2.411167383  2.613088608  1.919318199  1.580135465  1.275114179  1.129320025  1.181632638  1.10212326  1.395248294  1.485714316  1.621009231  2.753218889  3.001986027  2.793650866  1.885207176  1.343891501  1.151115656  1.110537171  0.85084039  1.141602635  1.886279345  1.280219793  1.71062994  2.203235388  2.658713341
4957_at  YGR030C  1.566401839  1.30173409  1.717366695  1.167604089  1.077441096  1.230936766  1.353196025  1.45245564  1.703389883  0.785874486  1.263698578  1.259898424  1.185993195  1.325000048  1.806997776  1.576484084  2.093645573  2.058163166  1.75227499  1.427645802  0.547428608  0.792996883  0.987124443  1.093346596  1.658119678  2.388165712  1.350678802  2.067951441  1.872933865  2.120798349  1.487376571  1.024721861  0.637362659  0.969488204  1.075834155  1.210580826
3623_f_at  YNRCDELTA8  4.239500523  4.677456379  4.013620853  3.125984192  3.103254795  3.136165619  2.809317112  2.475444078  3.512106657  3.700672865  5.1883564  3.525888205  2.397244692  4.25113678  3.29571104  3.360730648  6.07469368  3.055101871  4.215368748  2.638228893  3.237714052  2.74665308  3.18025732  4.063555241  4.808302879  5.265088558  3.40158391  5.479716301  4.290288925  4.152310848  4.209660053  3.585908413  2.794505596  3.7687006  4.00202179  3.967842102
10751_at  YKL168C  1.069239497  0.971098244  1.839954734  1.426321745  1.429854155  1.162309289  1.204766989  1.306165099  0.303874105  0.699551642  1.311643839  0.798984706  1.133180261  1.197727323  1.407449126  1.289954305  1.567447066  1.337755084  1.082911968  0.775377989  0.795428574  0.923789859  0.752145886  0.764647484  1.358974457  1.544378757  1.495475054  1.391480803  1.373966932  1.351890802  1.619099975  0.362175494  0.869230747  0.935039341  0.914054573  0.865145206
9106_at  YNL243W  5.920544624  5.272832394  4.306469917  4.656918049  4.276094437  3.784313679  4.078006268  3.457680225  2.354721546  5.557175159  6.113013744  5.89035511  5.262916565  5.396591187  4.961625099  4.626712322  4.933110237  3.021428585  3.056622505  2.880129814  8.945142746  5.912460804  5.865880013  6.485600471  4.268620491  4.568047523  5.737556934  3.712981939  3.973140478  3.784663916  2.832052708  2.601977587  5.408791542  5.625  5.311425209  5.717842102
3857_at  YKLWDELTA1  0.007945516  0.003468208  0.014755959  0.006749157  0.015712682  0.005446623  0.003250271  0.006269593  0.002421308  0.022421526  0.003424658  0.002030457  0.018369691  0.007954545  0.010158014  0.010273973  0.004459309  0.004081632  0.005055611  0.008639309  0.002285714  0.024716787  0.005364807  0.003972195  0.059829064  0.013017752  0.004524887  0.017241381  0.006198347  0.005252101  0.008781559  0.003708282  0.020879121  0.005905512  0.005055611  0.011410788
5308_at  YFR054C  0.232690126  0.169942185  0.155505106  0.14173229  0.074074075  0.129629627  0.108342357  0.114942528  0.13680388  0.207399115  0.194063932  0.128934011  0.154994264  0.19886364  0.13995485  0.09931507  0.141583055  0.104081631  0.11830131  0.071274295  0.057142857  0.134912461  0.194206014  0.112214506  0.190476194  0.157396451  0.179864258  0.056795135  0.09607438  0.086134456  0.135016471  0.074165635  0.084615387  0.133858278  0.135490388  0.173236519
4010_at  non-annotated  0.022701476  0.011560693  0.040862657  0.056242973  0.04938272  0.065359473  0.045503788  0.041797284  0.024213076  0.025784753  0.084474891  0.039593909  0.006888635  0.002272727  0.002257336  0.009132421  0.016722407  0.004081632  0.007077856  0.021598272  0.011428571  0.006179197  0.026824035  0.039721947  0.008547009  0.004733728  0.04524887  0.003042597  0.041322313  0.045168072  0.048298575  0.004944376  0.014285714  0.016732285  0.015166834  0.004149377
7001_r_at  non-annotated  0.028376844  0.048554908  0.085130535  0.155230597  0.052749719  0.091503263  0.111592628  0.098223612  0.240920097  0.118834093  0.017123288  0.067005076  0.122847304  0.035227273  0.090293452  0.121004574  0.016722407  0.052040815  0.083923154  0.061555073  0.101714283  0.059732236  0.094420604  0.007944389  0.04884005  0.130177513  0.089366518  0.008113591  0.071280994  0.029411765  0.072447859  0.030902347  0.094505504  0.04429134  0.047522746  0.04460581
11379_at  YAL067C  0.074914873  0.056647398  0.036322363  0.080989875  0.046015713  0.021786492  0.03033586  0.033437829  0.052058116  0.078475341  0.054794524  0.012182741  0.07462687  0.084090911  0.118510157  0.090182655  0.034559641  0.005102041  0.101112232  0.038876887  0.022857143  0.029866118  0.025751075  0.03773585  0.043956045  0.132544383  0.024886878  0.048681546  0.070247933  0.065126054  0.047200881  0.037082817  0.092307687  0.043307088  0.007077856  0.03838174
10950_at  YJR066W  2.489216805  2.476300478  1.622020364  2.472440958  2.628507376  1.974945545  1.0173347  1.309299946  1.290556908  1.536995649  1.668949723  1.882233381  2.513203382  1.921591043  1.227990985  1.326483965  2.230769396  1.613265276  1.774519682  1.126349926  2.765714169  1.680741429  0.812231719  2.059582949  1.958485961  1.62248528  1.769230723  1.945233345  1.985537171  1.529411912  1.144895792  1.170580864  2.329670429  1.720472455  1.164812803  1.450207472
10374_at  YLL056C  0.872871757  1.250867009  1.637911558  1.608548999  1.67340076  2.027233124  2.495124578  1.986415982  0.789346218  0.589686096  0.708904088  0.619289339  0.909299672  1.109090924  1.341986418  1.720319629  1.878483891  1.740816355  2.074822903  1.147948146  1.002285719  0.691040158  0.699570775  0.764647484  0.964590967  0.912426054  1.539592862  1.207910776  1.481404901  1.788865685  2.514819145  1.103831887  0.71318686  0.686023593  0.631951451  0.79668051
11260_at  YJL212C  0.4642452  0.332947969  0.251986384  0.350956142  0.489337832  0.466230929  0.435536295  0.531870484  1.087167144  0.210762337  0.192922369  0.334010154  0.388059705  0.44204548  0.404063195  0.326484025  0.286510587  0.382653058  0.438827097  1.273218155  1.3908571  0.351184309  0.366952807  0.348560065  0.202686206  0.124260359  0.356334835  0.294117659  0.205578506  0.419117689  0.468715727  2.693448544  0.429670334  0.43405509  0.248736084  0.306016564
8247_at  YOR310C  4.556186199  2.521387339  5.39046526  6.718785286  6.382716656  6.623093605  7.921993256  17.05851746  50.18886566  12.23878956  9.359589577  13.20710659  6.957520485  3.448863745  6.054176331  6.352739811  4.453734875  6.214285374  9.442871094  30.86393166  23.74628639  10.19876385  13.7435627  14.75769615  5.450549603  2.707692385  5.574660778  4.064908981  4.803719044  5.751050472  11.08123016  39.89616776  10.48571491  8.605315208  13.58341694  12.27489567
7235_at  YBR144C  0.021566402  0.03468208  0.164585695  0.006749157  0.099887766  0.114379086  0.14517875  0.151515156  0.140435845  0.093049332  0.017123288  0.043654822  0.044776123  0.07386364  0.123024821  0.130136982  0.027870681  0.080612242  0.087967642  0.061555073  0.184  0.076210089  0.06437768  0.042701095  0.020757021  0.133727819  0.064479634  0.090263695  0.08471074  0.096638657  0.027442371  0.054388132  0.04945055  0.047244098  0.063700706  0.050829872
7546_at  YPR194C  0.33030647  0.038150288  0.021566402  0.005624297  0.016835017  0.023965143  0.011917659  0.026123302  0.053268768  0.122197308  0.009132421  0.242639586  0.571756601  0.12045455  0.013544018  0.015981736  0.00780379  0.007142857  0.012133468  0.01187905  0.317714274  0.086508751  0.08583691  0.535253227  0.753357768  0.110059172  0.049773756  0.009127789  0.013429752  0.067226894  0.004390779  0.048207663  0.548351705  0.056102362  0.241658226  0.977178335
7649_at  YPR117W  0.904653788  1.09364152  1.124858141  1.240719914  1.006734014  0.91612196  0.488624007  0.709508896  0.658595681  0.570627868  0.684931517  0.85685277  0.881745219  0.947727323  1.058690786  0.867579937  1.124860644  0.986734629  1.021233559  0.623110175  0.599999964  0.800205946  0.893776834  0.983118176  0.752136767  1.059171557  0.967194617  1.165314436  1.064049602  0.991596699  0.753018677  0.622991323  0.798901081  0.959645689  0.814964533  0.924273789
10400_at  non-annotated  0.002270148  0.026589595  0.027241772  0.007874016  0.008978676  0.007625272  0.019501625  0.042842217  0.003631962  0.004484305  0.028538814  0.006091371  0.011481057  0.028409092  0.006772009  0.009132421  0.079152733  0.006122449  0.004044489  0.005399568  0.056000002  0.006179197  0.002145923  0.012909632  0.00976801  0.018934911  0.023755655  0.024340773  0.021694213  0.008403362  0.053787049  0.003708282  0.010989011  0.012795275  0.019211324  0.024896266
9307_at  YMR301C  1.314415455  0.678612709  0.863791108  0.75478065  0.797979832  0.844226599  0.982665122  1.161964417  1.727602959  0.945067346  1.105022907  1.5857867  1.497129798  0.628409088  0.707674921  0.787671268  0.709030092  0.766326487  0.989888728  2.232181311  1.549714327  1.247167826  1.686695218  1.828202724  1.534798503  0.830769181  0.841628969  0.752535522  0.813016474  0.941176474  1.239297509  2.54635334  1.289011002  1.371062994  1.792719841  1.788381577
3118_at  Found  0.115777522  0.064739883  0.143019304  0.122609675  0.014590348  0.171023965  0.209100738  0.292580992  0.197336555  0.22309418  0.106164388  0.007106599  0.188289329  0.07386364  0.034988713  0.168949783  0.129319966  0.033673469  0.169868544  0.11339093  0.106285714  0.053553034  0.097639486  0.008937438  0.062271062  0.106508881  0.020361992  0.061866127  0.129132226  0.013655462  0.082327113  0.07169345  0.069230773  0.074803151  0.0364004  0.049792532
2154_s_at  Found  0.301929623  0.163005784  0.366628826  0.263217092  0.255892247  0.319172114  0.297941476  0.274817139  0.205811143  0.143497765  0.029680366  0.129949242  0.391504019  0.248863637  0.204288945  0.196347043  0.164994434  0.228571415  0.197168842  0.343412519  0.28342855  0.284243047  0.301502138  0.248262167  0.363858372  0.080473378  0.117647059  0.275862098  0.216942146  0.188025206  0.279912204  0.61928302  0.218681321  0.283464551  0.3528817  0.322614104
7725_at  YPR018W  0.624290586  0.263583809  0.531214535  0.317210376  0.38271606  0.361655772  0.463705271  0.738766968  0.504842639  2.026906013  1.495433807  1.034517765  0.686567187  0.310227275  0.45598194  0.421232909  0.463768095  0.51224488  0.593528807  1.368250489  1.491428614  1.662203789  1.223176003  1.228401184  0.654456675  0.298224866  0.292986423  0.35091278  0.371900827  0.412815124  0.722283244  0.875154495  1.831868172  1.272637844  1.096056581  0.988589168
7251_at  YBR115C  4.492621899  1.705202222  4.046537876  4.830146313  6.212121487  6.718954086  5.78548193  8.728317261  14.79903221  6.822870255  4.801370144  6.548223019  5.579793453  2.275000095  4.727990627  4.444063663  4.149386883  6.841836452  8.045499802  10.09827137  8.96114254  7.512873173  8.430257797  6.36941433  4.992673874  1.798816562  4.567873478  4.030426025  5.495867729  7.182773113  8.856202126  16.00370598  9.685714722  6.836614132  7.708796501  6.618257046
4774_at  YGR209C  20.60272408  23.40462303  19.65380287  18.82227325  18.07182884  20.73638344  19.28602219  20.50052261  8.554479599  20.75336456  22.87785339  14.3807106  15.44776249  20.85227394  21.12076759  20.04109573  24.75585365  17.8540802  20.63296127  14.98920059  11.11428547  15.96086502  15.0901289  10.93346596  27.14163589  29.04852295  14.85407257  20.21399689  19.27479362  22.51260567  23.05817986  15.17058086  12.93516445  14.38484287  13.70171833  14.55290413
4364_at  YHR159W  0.523268998  0.492485523  0.38138479  0.299212605  0.426487118  0.351851851  0.254604548  0.271682352  0.019370461  0.496636778  0.433789968  0.316751271  0.567164242  0.417045474  0.358916461  0.401826501  0.381270915  0.372448981  0.245702714  0.143628508  0.262857139  0.414006174  0.296137333  0.28699106  0.658119678  0.505325437  0.401583731  0.388438135  0.364669412  0.353991628  0.412733257  0.044499379  0.327472538  0.410433084  0.344792694  0.283194989
9179_at  YNL305C  14.61861515  18.49942017  15.56299686  19.8503933  20.41189766  18.51524925  20.99674797  16.01567459  4.117433548  11.86547184  7.452054977  5.574618816  15.83697033  17.36022758  17.26410866  21.41209984  17.22296524  13.5714283  12.64003944  6.564795017  18.75771523  8.069001198  8.48927021  6.368421078  14.87423611  16.12662697  19.94457054  10.35294151  14.22004128  12.91806793  15.69923115  5.236093998  10.38571453  7.255905628  5.983821869  6.561203003
11129_at  YJL120W  0.150964811  0.109826587  0.107832007  0.105736777  0.123456798  0.153594777  0.211267591  0.239289448  0.301452786  0.093049332  0.061643839  0.081218272  0.183696911  0.115909092  0.135440171  0.122146122  0.179487184  0.090816319  0.1456016  0.125269979  0.339428574  0.071060762  0.19957082  0.080436945  0.148962155  0.015384615  0.138009056  0.0922921  0.025826447  0.117647059  0.075740948  0.107540168  0.141758248  0.129921257  0.098078862  0.088174269
3697_f_at  YMLCDELTA2  3.259932041  3.215029001  2.710556269  2.453318357  2.924803734  2.733115435  2.101841688  1.573667765  2.650120974  2.95739913  4.132420063  3.071065903  2.362801552  3.462500334  2.955981731  2.953196526  4.690078259  2.909183741  2.639029264  2.157667398  2.941714287  2.644695997  3.325107336  3.937438011  4.376068592  3.679289818  2.212669849  4.203854084  3.868801594  3.337185144  3.619100094  3.274412632  2.260439634  4.040354252  3.594539881  3.385891914
10746_at  YKL173W  1.409761667  1.536416054  1.255391598  2.080989838  0.983165026  2.679738522  0.898158133  2.045977116  3.313559532  1.069506764  0.840182662  0.86700505  0.87944895  1.898863792  1.037246108  2.375570774  2.076923132  2.174489737  1.59757328  2.237581015  0.897142828  1.16477859  0.662017167  0.665342629  0.903540909  1.603550315  1.73981905  1.485801339  2.223140478  2.034663916  1.169045091  1.362175465  1.645054936  1.185039401  1.104145527  1.229253054
3984_r_at  questionable  0.023836549  0.033526011  0.079455167  0.034870639  0.0  0.047930285  0.0184182  0.012539186  0.003631962  0.065022424  0.010273973  0.051776648  0.035591274  0.050000001  0.034988713  0.069634706  0.054626536  0.023469387  0.024266936  0.012958963  0.037714284  0.017507724  0.042918455  0.021847071  0.025641024  0.040236689  0.046380091  0.037525356  0.028925618  0.051470589  0.058177829  0.034610629  0.032967035  0.024606299  0.0364004  0.039419085
5323_at  YFR026C  0.562996566  0.456647396  0.4540295  0.236220479  0.344556689  0.261437893  0.313109398  0.300940424  0.140435845  0.865470886  0.525114179  0.485279173  0.462686598  0.447727293  0.409706533  0.413242012  0.2954292  0.421428561  0.298281074  0.171706259  0.569142818  0.772399545  0.591201723  0.561072528  0.622710645  0.803550303  0.408371031  0.311359048  0.303718984  0.292016804  0.315038443  0.127317667  0.648351669  0.556102335  0.518705726  0.458506197
10913_at  YJR120W  0.20658344  0.10867051  0.122587971  0.071991004  0.160493836  0.169934645  0.163596958  0.099268548  0.019370461  0.099775784  0.013698631  0.118781723  0.059701495  0.075000003  0.171557561  0.063926943  0.18171683  0.066326529  0.061678458  0.076673865  0.229714289  0.018537588  0.096566521  0.065541215  0.042735044  0.194082841  0.177601814  0.180527389  0.166322321  0.194327742  0.090010978  0.100123607  0.181318685  0.08070866  0.104145601  0.090248957
5765_at  YEL025C  0.671963692  0.557225406  0.467650414  0.471316099  0.508417547  0.466230929  0.535211265  0.523510993  0.294188857  0.479820639  0.608447492  0.668020308  0.932261765  0.503409088  0.643340826  0.485159814  0.447045684  0.585714281  0.514661252  0.34989202  0.769142866  0.609680712  0.565450668  0.603773594  0.461538464  0.4142012  0.623303175  0.56389451  0.578512371  0.547268927  0.27332601  0.222496897  0.628571451  0.449803144  0.609706759  0.669087112
2157_at  Found  0.204313278  0.056647398  0.164585695  0.142857149  0.134680137  0.130718946  0.121343441  0.219435737  0.238498807  0.139013454  0.125570774  0.079187818  0.220436305  0.128409103  0.211060956  0.101598173  0.013377927  0.116326526  0.113245696  0.151187897  0.288000017  0.187435642  0.05150215  0.120158896  0.141636148  0.075739644  0.14705883  0.126774848  0.1053719  0.140756309  0.114160262  0.077873915  0.219780222  0.185039356  0.199191093  0.08609958
3917_f_at  YARCTY1-1  8.281497955  7.413872719  4.850170135  4.789651394  3.487093449  5.924836636  5.590465546  4.299895763  6.524213314  5.586322784  9.668950081  4.694416046  3.122847557  6.615909576  5.0  7.108447552  8.973244667  2.809183598  8.926187515  4.922245979  0.948571444  2.872296572  5.40557909  6.944389343  9.538461685  8.596449852  6.729638577  6.843813419  5.846074581  4.962184906  6.276618958  1.226205111  4.779120922  5.746062756  5.217391014  6.492738247
6270_at  YDR213W  0.199772984  0.247398838  0.37116915  0.368953884  0.371492714  0.299564272  0.333694458  0.519331276  0.450363219  0.228699565  0.155251145  0.262944162  0.227324918  0.147727281  0.314898401  0.297945201  0.298773676  0.408163249  0.367037386  0.585313201  0.22857143  0.397528291  0.207081541  0.239324734  0.214896217  0.327810675  0.342760175  0.366125762  0.420454532  0.285714298  0.34028542  0.63040787  0.360439569  0.259842515  0.234580383  0.256224066
4823_at  YGR168C  0.993189573  1.10635829  0.687854707  0.829021335  0.774410784  0.91612196  0.771397531  0.689655185  0.808716774  0.534753382  0.707762599  0.717766464  0.809414506  1.12045455  1.069977403  0.931506872  0.819397986  1.174489737  0.661274016  0.375809938  0.234285712  0.556127667  0.713519335  0.508440912  1.147741199  1.526627183  0.895927608  1.089249611  1.213842988  1.186974883  0.771679521  0.383189112  0.491208822  0.59842521  0.684529781  0.775933623
7216_at  YBR125C  2.149829626  1.700578094  1.942111373  1.750281334  1.075196505  1.857298493  1.655471206  1.890282154  1.639225125  2.644618988  2.100456715  2.184771538  1.725602865  1.498863578  1.766365647  1.647260308  0.907469392  1.820408106  1.674418569  2.27861762  2.218285799  2.365602493  2.261802673  2.231380463  1.619047761  1.906508923  1.652715087  1.811359167  1.692148805  1.972689152  1.543359041  1.7849195  2.52087903  2.23622036  2.341759205  2.374481201
7890_at  YPL135W  27.44154549  28.01733971  19.90124893  26.03149605  23.48709297  29.04466248  31.54821014  20.1651001  12.40072727  12.85426044  11.83675861  9.321826935  28.70034599  26.49204636  24.77990913  28.17237473  27.75585175  20.83571434  20.69565201  10.63390923  16.12228584  10.15756893  11.99892712  11.11022949  25.13675117  27.92781067  22.00113106  17.87119675  19.13119888  24.06197548  20.04281044  11.88627815  8.537363052  9.411417007  9.957531929  10.43672085
3635_f_at  YOLWDELTA4  8.901248932  9.197687149  5.526674271  5.787401676  6.555555344  6.371459961  5.329360485  4.295715809  7.111380577  7.87556076  10.41324234  8.079187393  5.898966789  7.309091091  7.895033836  6.78538847  9.876254082  10.36326504  6.852375984  5.809935093  3.433142662  6.651905537  8.831544876  6.160874367  8.694749832  10.98934937  4.968326092  10.58215046  9.117768288  8.342437744  8.23490715  4.259579659  5.924175739  7.911417007  8.638017654  8.827800751
9870_s_at  YLR312W-A  6.707151413  3.210404634  2.157775402  1.605174303  1.457912445  1.331154704  1.145178676  1.244514108  2.397094488  4.42376709  4.117579937  5.753299713  4.698048592  3.313636541  1.917607069  1.916666627  1.209587574  1.304081678  1.41456008  1.781857491  3.545142889  5.673532486  5.814377785  5.169811249  6.91697216  3.665088892  1.872171998  1.581135869  1.344008327  1.265756369  1.623490691  1.986402869  4.735165119  5.446850777  5.855409145  5.897302628
6603_at  YDL127W  0.236095339  0.589595377  0.706015885  0.331833541  0.593714952  0.34204793  0.214517862  0.19958204  0.416464925  1.253363371  0.417808205  0.448730975  0.374282449  0.714772761  0.537246048  0.352739722  0.345596433  0.269387752  0.143579364  0.142548591  0.93599999  0.730175078  0.701716781  0.51439923  0.322344333  0.576331377  0.455882341  0.294117659  0.363636374  0.233193293  0.149286509  0.283065498  0.910989046  0.573818862  0.429726988  0.346473038
7110_at  YBR245C  1.684449434  1.376878619  1.085130572  1.263217211  1.259259224  1.200435638  1.205850482  1.399163961  2.254237413  2.345291615  1.037671328  1.983756185  1.921928883  1.595454574  1.389390469  1.128995419  0.877368987  1.171428561  0.844287097  0.994600415  2.241142988  2.086508751  1.748926997  1.492552161  1.369963408  0.89585799  1.2567873  1.135902643  1.06508255  1.151260495  1.10208571  2.813349724  1.945055008  1.943897605  1.562183976  1.799792409
4036_at  YIL100c-a  0.080590241  0.038150288  0.027241772  0.064116985  0.089786761  0.01416122  0.029252436  0.028213168  0.021791767  0.034753364  0.091324203  0.014213198  0.091848455  0.042045455  0.073363431  0.018264841  0.020066889  0.01632653  0.027300302  0.020518359  0.013714286  0.048403703  0.028969958  0.046673287  0.107448108  0.115976334  0.041855205  0.083164304  0.045454547  0.063025214  0.030735455  0.019777503  0.028571429  0.034448817  0.025278058  0.087136917
8292_at  YOR271C  7.474461079  7.456647396  7.283768654  6.604049206  6.004489422  5.673202515  6.615384102  10.09508896  22.7687645  7.653587818  7.665525436  8.853806496  8.304247856  6.609090805  7.101580143  6.404109478  5.960981369  5.487754822  6.236602306  18.51079941  14.09257126  8.347064972  9.628755569  11.1966238  7.550672054  8.833136559  6.554298878  4.680527687  4.601239681  4.773109436  7.793633461  24.84919548  10.30329704  6.816928864  8.68351841  8.272821426
10882_at  YJR134C  0.633371174  0.574566483  0.699205458  0.596175492  0.573512912  0.466230929  0.404116988  0.56844306  0.766343832  0.672645748  0.722602725  0.565482259  0.722158492  0.651136398  0.462753952  0.555936098  0.6198439  0.666326523  0.669362903  0.680345595  0.868571401  0.826982498  0.189914167  0.805362463  0.800976813  0.582248509  0.50339365  0.401622713  0.635330558  0.601890743  0.525795877  0.582200229  1.065934062  0.742125988  0.315470159  0.655601621
3058_s_at  Found  0.790011346  0.849710941  0.380249709  0.55905515  0.49494949  0.297385603  0.136511371  0.300940424  0.211864412  0.394618869  0.460045666  0.285279185  0.739380062  1.127272725  0.302483052  0.484018296  0.204013377  0.215306118  0.480283082  0.277537793  0.226285696  0.754891872  1.110514998  0.926514447  0.579975605  0.271005929  0.679864228  0.446247488  0.220041305  0.317226917  0.107574098  0.197775021  0.259340674  1.228346467  1.308392167  0.992738485
5671_s_at  YER056C-A  36.02497101  22.57109833  28.14756012  35.61642456  39.42424393  40.60348511  45.88298798  43.34378433  77.37288666  62.41928482  45.10959244  41.70964432  34.8817482  23.55454636  35.99661255  42.4429245  32.59197235  33.04285431  27.87462044  45.39416885  74.20800018  40.88362503  44.26609421  43.56305695  29.54822922  13.65088749  34.78054428  29.00203133  36.42562103  39.84874344  31.69923401  65.10259247  53.20439911  39.79527664  39.94337463  40.90767288
2407_at  Found  0.912599325  0.504046202  0.687854707  0.678290248  0.648709357  0.477124184  0.622968554  0.461860001  0.561743379  0.690582991  0.638127863  0.375634521  0.727899015  0.632954597  0.405191898  0.413242012  0.381270915  0.461224496  0.593528807  0.305615544  0.502857149  0.680741489  0.606223166  0.645481646  0.428571403  0.550295889  0.704751134  0.354969591  0.404958665  0.487394989  0.401756316  0.266996294  0.454945087  0.677165389  0.60060668  0.470954359
5540_at  YER091C-A  0.035187285  0.080924854  0.063564129  0.10798651  0.166105509  0.118736379  0.069339111  0.022988508  0.029055692  0.028026907  0.097031966  0.124873094  0.02640643  0.095454544  0.181715578  0.158675805  0.239687845  0.097959183  0.124368042  0.016198704  0.132571429  0.043254375  0.013948497  0.004965243  0.037851036  0.151479289  0.27714932  0.165314406  0.237603307  0.282563031  0.26125136  0.087762661  0.031868134  0.018700788  0.059656218  0.017634854
5656_at  YER045C  0.306469917  0.483236969  0.253121436  0.318335205  0.419753134  0.357298464  0.317443103  0.449320793  0.496368051  0.529148042  0.46347031  0.354314715  0.366245717  0.336363643  0.382618517  0.399543375  0.476031214  0.389795929  0.341759324  0.55723542  1.123428583  0.47579813  0.362660944  0.359483629  0.427350432  0.500591695  0.359728515  0.363083184  0.401859522  0.32247901  0.455543369  0.990111172  0.780219793  0.391732275  0.239635989  0.386929423
10588_at  YKL019W  2.699205399  2.49017334  1.846765041  2.442069769  2.53310895  2.386710405  2.424701929  2.480668783  2.33171916  2.42600894  1.617579937  2.225380659  2.645235538  2.821591139  2.155756235  1.764840245  2.146042347  1.792857051  2.081900835  2.3282938  3.333714485  2.74665308  2.542918444  2.391261339  3.188034296  2.203550339  2.294117689  1.733265758  1.813016534  1.998949647  2.423710346  2.744128466  2.924175978  2.260826826  2.283114195  2.380705357
8868_at  YNL027W  3.471055508  4.038149834  4.25652647  4.515185833  2.709315538  3.371459723  3.322860241  3.040752411  2.985472202  3.160314083  2.342465878  3.653806925  3.299655676  4.65681839  4.65688467  4.948630333  3.644370079  3.243877411  2.943377018  3.239740849  4.315428734  2.706487894  2.880901337  3.308838367  2.473748684  5.057988167  5.473981857  4.258620739  3.919421434  4.162815094  3.33918786  3.228677273  3.292307854  3.06594491  3.232558012  3.981327534
4440_at  YHR102W  1.834279299  1.32716763  1.262202024  1.249718785  1.494949579  1.812636137  1.615384579  1.55799377  1.657384992  2.181614637  2.780822039  1.535025358  1.391504049  1.022727251  1.57562077  1.449771762  2.17168355  1.904081702  2.125379086  1.539956808  1.133714199  1.364572525  1.507510781  1.416087508  1.774114847  1.876923203  1.340497732  1.695740461  1.676652908  1.482142925  1.892425895  1.014833093  1.603296638  1.47342515  1.395348787  1.635892034
4765_at  YGR245C  0.493757099  0.324855477  0.69125998  0.988751471  0.86195296  1.068627477  1.254604578  2.247648954  8.694915771  1.021300435  1.307077646  1.392893314  0.579793394  0.415909082  0.989841938  0.771689475  0.935340047  1.310204029  1.968655109  5.331533432  1.047999978  0.818743527  1.244635224  1.47964251  0.487179518  0.334911227  0.393665165  1.144016266  1.109504104  0.748949647  2.270033121  7.797279835  1.103296757  0.810039401  1.326592445  1.346472979
6839_at  YCR051W  2.137343884  2.452023029  3.102156639  2.589426279  2.272727489  2.071895361  2.241603374  2.401253939  5.391041279  1.516816258  0.863013685  1.38883245  2.667049646  2.606818199  3.302483082  3.041095972  2.625418186  1.976530552  1.998988748  3.705183744  2.220571518  1.14624095  1.174892664  1.749751687  2.459096432  2.749112606  3.050905228  2.41886425  2.14359498  1.97163868  2.25027442  4.574783325  1.639560461  1.036417365  1.430738091  1.741701126
2911_s_at  Found  5.904654026  5.243930817  2.741203308  5.080990314  6.083053112  5.167756081  5.423618317  5.496342659  4.420096874  4.743273735  3.753424644  2.492385626  5.245694637  4.90681839  2.930022478  6.795661926  6.595317364  4.15102005  4.373104095  4.284017563  9.794285774  4.665293217  4.326180458  4.926514626  3.407814503  4.208284378  4.77375555  4.268762589  4.71694231  3.585083961  5.195389748  5.377008438  8.447253227  4.352362156  3.597573042  4.028007984
8318_at  YOR251C  4.452894211  7.360693455  4.16572094  7.381327629  9.338945389  8.347494125  8.241602898  6.92476511  5.307506084  3.440582991  3.5308218  3.602030277  5.407577991  7.098864079  6.55079031  8.481735229  7.011148453  7.15102005  6.756319523  5.454643726  5.615999699  3.612770081  4.012875557  4.383316994  3.642246485  4.995266438  6.283936977  6.018256187  5.969007969  7.300420284  7.368825436  6.775030136  2.551648378  3.63188982  3.7148633  3.64211607
11174_at  YJL164C  9.351873398  14.94566536  9.818387985  12.43756962  10.70819283  10.87690639  10.6197176  8.300940514  1.450363278  5.623318672  5.045662403  3.119796753  7.889782429  14.15681934  9.246049881  8.480593681  14.47045708  8.84897995  8.113245964  2.624190092  9.178285599  5.186405659  2.983905554  3.698113203  7.256410122  12.99053192  11.13914108  7.567951679  9.83057785  9.27836132  9.814489365  1.642768741  7.135164738  5.120079041  2.943377018  3.633817196
11293_at  YAR031W  0.09307605  0.058959536  0.005675369  0.047244094  0.0976431  0.008714597  0.06608884  0.007314525  0.107748181  0.004484305  0.023972603  0.053807106  0.05855339  0.069318183  0.086907446  0.018264841  0.060200669  0.04285714  0.006066734  0.014038877  0.079999998  0.057672501  0.008583691  0.018867925  0.095238097  0.043786984  0.022624435  0.008113591  0.016528925  0.035714287  0.019758508  0.006180469  0.010989011  0.032480314  0.041456014  0.022821575
4186_at  YIL078W  11.85017014  8.243929863  4.792281628  6.623172283  9.075196266  7.833333015  6.099674702  7.478579044  18.5544796  13.0695076  14.22260284  11.22233486  8.583237648  7.730681896  6.892776489  6.281963348  9.994425774  5.872448921  7.900909901  9.226781845  10.87085724  9.879505157  10.47424889  10.8718977  13.98290539  5.634319782  5.942307472  7.640974045  7.814049721  7.73739481  9.64544487  14.10012245  12.28681278  11.57775593  11.43377113  12.14937592
AFFX-ThrX-5_at  --Control  0.015891032  0.009248555  0.049943246  0.050618675  0.034792367  0.010893246  0.091007575  0.014629049  0.025423728  0.02130045  0.028538814  0.017258883  0.019517798  0.020454546  0.011286682  0.026255708  0.023411371  0.01122449  0.01718908  0.01511879  0.027428573  0.011328528  0.013948497  0.008937438  0.029304031  0.016568048  0.023755655  0.012170387  0.014462809  0.009453782  0.012074644  0.039555006  0.00989011  0.024606299  0.005055611  0.010373443
8312_at  YOR246C  2.678774118  2.395375729  2.687854767  2.241844893  2.586981058  2.482570648  2.979414701  3.059561014  5.286925316  3.264574289  3.780822039  3.756345034  3.322617769  2.271590948  2.401805878  2.713470221  2.662207365  2.198979616  2.929221392  3.957883358  4.025143147  3.489186287  4.521459103  3.749751806  2.544566631  2.623668671  2.847285032  1.985801339  2.199380159  2.383403301  3.049396276  4.228677273  3.023077011  2.90846467  3.536905766  3.056016445
11189_at  YJL149W  1.431328058  1.894797564  1.455164552  2.403824568  2.420875549  2.474945545  1.872155905  1.870428443  1.115012169  1.344170451  0.902968049  1.047715664  1.91389215  1.648863792  1.968397141  1.771689534  1.662207484  1.907142758  1.986855268  1.149028063  2.651428461  1.367662191  1.179184556  1.296921611  1.43589747  0.713609457  2.302036285  1.448275924  1.783057928  1.923319459  2.174533606  1.116192818  1.852747321  1.21062994  1.053589344  1.112033129
5273_at  YGL240W  0.205448359  0.158381492  0.17026107  0.31383577  0.324354678  0.355119795  0.461538434  0.333333343  0.300242126  0.210762337  0.230593622  0.179695442  0.206659019  0.171590924  0.215575621  0.507990897  0.249721289  0.47551018  0.400404423  0.701943815  0.254857123  0.294541717  0.214592278  0.167825222  0.206349209  0.138461545  0.211538479  0.234279931  0.417355388  0.435924381  0.677277744  0.493201464  0.253846169  0.278543293  0.22750251  0.213692933
5368_at  YFL017W-A  2.758229256  2.790751219  2.105561972  3.28346467  3.820426702  3.113289595  3.042253256  2.583072186  4.429781914  2.595291615  2.92694068  3.467005014  3.135476828  3.304545403  2.995485306  3.716895103  2.673355579  3.25  2.157734871  3.211663008  3.735999823  2.598352194  3.381974459  2.698113441  2.252747297  3.301775217  3.234162807  3.189655304  3.530991554  3.456933022  3.538968325  4.624227524  3.130769253  2.351377964  3.148634672  3.339211464
8028_at  YPL267W  0.441543728  0.294797689  0.232690126  0.367829025  0.271604955  0.298474938  0.352112651  0.50470221  0.325665861  2.554932833  0.891552508  1.263959408  0.378874868  0.369318187  0.276523709  0.264840186  0.265328854  0.333673477  0.410515636  0.173866093  1.965714216  1.873326421  1.077253222  0.767626643  0.371184379  0.156213015  0.268099576  0.283975661  0.439049572  0.406512618  0.392974764  0.176761433  2.120879173  1.412401557  1.332659245  0.863070428
10966_at  YJR037W  0.194097623  0.068208091  0.167990923  0.136107996  0.194163859  0.155773416  0.214517862  0.022988508  0.042372882  0.108744398  0.122146122  0.078172587  0.16762343  0.051136367  0.13995485  0.317351609  0.25418058  0.090816319  0.119312435  0.098272145  0.154285714  0.08032956  0.080472104  0.078450844  0.177045181  0.081656806  0.102941185  0.130831644  0.148760319  0.182773113  0.139407247  0.067985162  0.130769223  0.069881886  0.060667336  0.065352693
4469_at  YHR040W  0.234960288  0.295953751  0.38138479  0.344206989  0.489337832  0.575163364  0.70964241  0.954023063  2.351089716  0.623318374  0.66438359  0.479187816  0.291618854  0.247727275  0.444695264  0.462328762  0.548494995  0.667346954  0.754297197  1.8282938  0.396571428  0.40782696  0.472103  0.478649467  0.354090363  0.422485232  0.521493196  0.433062911  0.483471066  0.556722701  0.90889138  2.601977587  0.551648378  0.353346467  0.476238579  0.454356819
9908_at  YLR417W  1.023836493  1.165317893  0.825198591  1.190101266  0.896745265  0.837690651  0.897074759  0.897596717  0.193704605  0.73878932  0.94520551  0.74923861  1.057405353  1.690909147  1.071106076  1.319634676  1.492753506  0.929591775  0.683518648  0.358531326  0.829714239  0.764160633  0.802575111  1.114200592  1.202686191  0.976331353  1.199095011  0.750507116  0.978305757  0.72163862  0.90889138  0.258343607  0.60659343  0.711614192  0.787664294  0.846472979
8997_at  YNL125C  7.468785763  11.50635815  12.11350727  10.15523052  8.86644268  8.541394234  8.725893974  7.469174385  4.003632069  3.177130222  2.600456715  2.928933859  7.257175922  10.27159119  9.976298332  10.0639267  7.468227863  6.574489594  7.59959507  5.353131771  5.011428356  2.99897027  2.772532225  3.886792421  7.79731369  12.05443764  10.63574696  7.421906948  7.43491745  6.880252361  7.815587521  4.873918056  4.189011097  2.820866108  3.345803738  4.971991062
6475_at  YDR014W  0.250851303  0.128323704  0.174801365  0.181102365  0.212121218  0.215686262  0.258938223  0.339602947  0.232445538  0.424887925  0.272831053  0.302538067  0.278989673  0.130681828  0.225733638  0.273972601  0.208472699  0.401020378  0.24469161  0.201943845  0.239999995  0.583934069  0.178111598  0.211519361  0.225885227  0.136094674  0.201357469  0.199797183  0.219008267  0.334033608  0.229418218  0.179233611  0.430769265  0.49311021  0.362992913  0.354771763
3424_f_at  YDRCTY1-3  7.597048759  5.412716866  5.970488071  4.589426517  5.097643375  5.294117451  5.784398556  5.407523632  4.813559532  6.306054115  9.488584518  5.796954155  6.460391045  4.755681992  6.29571104  5.417808533  7.866220474  7.014286041  7.57532835  5.267818451  2.078856945  5.913491249  7.390557766  5.812314034  8.857143402  8.880474091  4.861990929  7.193712234  4.920454502  6.111344814  7.661910057  6.36588335  5.385714531  6.28248024  7.040444374  7.115145206
8098_at  non-annotated  0.195232704  0.030057801  0.062429059  0.060742408  0.088664427  0.102396511  0.079089925  0.150470212  0.131961256  0.29260093  0.378995448  0.307614207  0.05855339  0.036363639  0.067720085  0.078767128  0.172798216  0.138775513  0.100101106  0.16090712  0.222857147  0.307929963  0.230686694  0.193644494  0.101343103  0.036686391  0.046380091  0.303245455  0.351239651  0.210084036  0.166849613  0.174289241  0.112087913  0.390748024  0.193124369  0.103734434
10690_at  YKL095W  0.162315547  0.075144507  0.169125989  0.187851533  0.230078578  0.189542472  0.185265437  0.312434703  0.359564185  0.196188346  0.163242012  0.112690359  0.165327221  0.200000003  0.116252825  0.157534257  0.206243038  0.204081625  0.183013141  0.387688994  0.201142862  0.192584962  0.150214598  0.141012907  0.180708185  0.115976334  0.213800907  0.178498998  0.195247933  0.196428582  0.17563118  0.458590806  0.180219784  0.116141737  0.112234578  0.107883804
11430_at  Found  0.120317824  0.128323704  0.230419964  0.021372329  0.035914704  0.186274514  0.039003249  0.10240335  0.025423728  0.12443947  0.020547945  0.06395939  0.07692308  0.152272731  0.071106099  0.121004574  0.12709029  0.044897959  0.074823052  0.01187905  0.018285714  0.071060762  0.005364807  0.012909632  0.065934069  0.015384615  0.09049774  0.022312375  0.082644626  0.070378155  0.018660814  0.003708282  0.034065932  0.083661415  0.013144589  0.00726141
8195_at  YOR351C  0.053348467  0.033526011  0.048808176  0.013498314  0.060606066  0.049019609  0.071505956  0.015673982  0.059322037  0.060538121  0.012557078  0.056852791  0.033295065  0.056818184  0.071106099  0.019406393  0.040133778  0.046938773  0.012133468  0.032397408  0.072000004  0.049433574  0.057939917  0.041708041  0.017094018  0.033136096  0.049773756  0.058823533  0.05268595  0.017857144  0.004390779  0.018541409  0.063736267  0.037401576  0.064711832  0.018672198
8688_at  YOL146W  2.875141859  1.854335189  1.988649249  1.753655791  1.134680152  1.54793036  1.672805905  1.756530881  1.88256669  1.865470886  1.349315047  1.547208071  2.261768103  1.756818295  1.583521485  1.488584399  1.778149366  1.235714197  1.617795706  1.520518422  2.245714188  1.97116363  1.75321877  1.894736886  1.0  1.407100677  1.693438888  1.520283937  1.367768526  1.414915919  1.210757494  1.372064233  0.961538494  1.881889701  1.759352803  1.410788298
8284_at  YOR263C  0.040862657  0.139884397  0.531214535  0.133858263  0.355780035  0.193899781  0.182015151  0.125391856  0.158595651  0.062780268  0.046803653  0.020304568  0.01607348  0.351136357  0.519187331  0.256849319  0.187290967  0.132653058  0.134479269  0.084233262  0.061714288  0.025746653  0.03218884  0.039721947  0.026862027  0.209467471  0.325791866  0.192697778  0.179752052  0.021008404  0.161361143  0.110012352  0.085714288  0.04035433  0.059656218  0.02385892
8080_at  non-annotated  0.508513033  0.365317911  0.528944373  0.375703067  0.33670035  0.311546832  0.263271928  0.343782663  0.763922513  0.848654687  0.734018326  1.001015186  0.516647577  0.597727299  0.548532724  0.718036532  0.88628763  0.344897956  0.416582406  0.237580985  0.60799998  0.449021608  0.435622305  0.396226436  0.731379747  0.698224843  0.75678736  0.615618706  0.769628108  0.838235378  0.482985735  0.228677362  0.503296733  0.640748024  0.569261849  0.426348507
3583_i_at  YPLCDELTA1  0.364358664  0.391907513  0.162315547  0.429696292  0.82154882  0.53594774  0.423618585  0.432601899  0.21912834  0.302690595  0.150684938  0.31979695  0.425947189  0.252272755  0.558690727  0.424657553  0.329988867  0.633673429  0.386248738  0.381209493  0.257142842  0.264675587  0.387339026  0.156901687  0.648351669  0.365680486  0.097285077  0.508113623  0.425619841  0.675420225  0.700329304  0.435105056  0.30879122  0.443897635  0.2942366  0.323651433
5001_f_at  YGR027C  32.652668  23.95837975  28.16458702  26.42294693  29.51290894  29.97058868  30.82123375  30.55381393  48.12348938  51.45179749  47.06735229  30.35126877  29.55568504  23.13522911  29.00677109  30.34474945  30.91750336  31.11530685  30.3710804  39.25485992  36.60342789  29.63233757  35.11265945  32.87487793  38.11111069  29.41065025  27.69909668  24.95841789  30.04442215  33.90441132  35.28759766  38.23856354  35.53516388  29.98031425  30.83013153  30.63796425
9310_at  YMR304W  4.633371353  6.860115528  5.60953474  5.987626553  3.666666985  4.78213501  4.114842415  2.816092014  0.544794202  2.123318434  1.921232939  1.935025454  2.792192936  7.480681896  6.399548531  6.179223537  4.338907719  4.276530743  3.83518672  2.907127619  1.10857141  2.232749701  1.989270329  2.112214565  5.028082848  6.953845978  6.290723801  5.32352972  5.254132271  3.537815094  4.270032883  1.469715595  1.964835286  2.115157366  1.686552048  2.191908598
10416_at  YLL060C  1.255391598  1.249710917  1.785471082  1.841394782  1.953984499  1.712418318  2.47453928  2.04284215  1.33414042  1.186098695  1.668949723  1.12791872  1.25373137  1.434090972  1.582392693  1.606164336  2.230769396  2.026530743  2.187057495  2.219222546  1.6091429  1.601441741  1.490343332  1.39126122  1.450549483  2.03786993  1.843891501  1.474645019  2.136363745  2.16176486  2.670691729  1.850432515  1.390109897  1.550196886  1.498483181  1.323651314
6899_at  YCL033C  3.550510645  6.101733685  4.111237526  5.581552505  5.878787994  5.88779974  6.585048199  5.676071167  1.366828084  4.436099052  2.417808294  2.769542933  5.14351368  5.972727299  5.108352184  6.691781044  3.969899654  4.655102253  4.488371849  3.206263304  3.370285511  3.747682571  3.108369112  3.540218592  5.293040276  4.079289913  6.58371067  4.770791054  6.275826454  5.940126419  5.58946228  3.971569538  3.630769253  3.702755928  2.890798569  3.480290174
2922_at  Found  0.433598191  0.201156065  0.299659491  0.415073127  0.474747479  0.448801756  0.437703133  0.476489007  0.72276032  0.289237678  0.192922369  0.193908632  0.468427122  0.459090948  0.148984194  0.325342476  0.525083601  0.248979583  0.370070755  0.375809938  0.476571441  0.248197734  0.401287556  0.537239313  0.251526266  0.204733714  0.314479649  0.453346878  0.551652908  0.32668069  0.365532398  0.346106291  0.416483551  0.38188976  0.457027286  0.204356849
3577_at  YORWDELTA22  0.339387059  0.436994195  0.215664014  0.292463452  0.276094288  0.270152509  0.183098584  0.109717868  0.084745765  0.238789245  0.271689504  0.200000003  0.285878301  0.327272743  0.502257347  0.279680371  0.328874022  0.405102044  0.224469155  0.10799136  0.052571427  0.132852718  0.146995708  0.094339624  0.525030553  0.644970417  0.180995479  0.463488877  0.308884293  0.347689062  0.270032942  0.054388132  0.147252753  0.226377949  0.191102117  0.210580885
8345_at  YOR189W  1.356413126  0.778034687  1.018161178  0.992125988  0.942761004  0.91612196  0.552546024  1.345872521  1.234866858  1.801569581  1.545662045  0.955329895  1.524684429  0.732954562  0.865688443  1.296803713  1.147157192  0.991836667  1.01213336  1.066954613  2.339428425  1.567456126  1.285407782  1.492552161  0.766788781  1.023668647  0.867647052  0.956389546  0.947314024  1.342437029  0.994511545  1.217552423  0.469230801  1.77657485  1.468149543  1.37551868
7244_at  YBR108W  0.744608402  1.209248543  1.024971724  0.998875201  1.177328944  0.879084945  0.739978313  0.566353202  0.174334139  0.473094195  0.541095912  0.334010154  0.774971366  1.226136446  0.976297975  0.920091331  0.683389068  0.870408177  0.787664294  0.315334767  1.039999962  0.646755874  0.509656668  0.652432978  0.791208863  1.063905358  0.917420805  0.901622772  0.703512371  0.497899204  0.776070237  0.347342372  0.885714293  0.568897605  0.34681493  0.475103706
7127_at  YBR217W  0.506242871  0.537572265  0.998864949  0.876265526  0.659932673  0.813725471  1.036836267  0.776384592  0.605326891  0.325112134  0.515981734  0.583756328  0.528128624  0.795454562  0.931151211  1.007990956  0.557413578  1.193877578  0.898887753  0.51079911  0.222857147  0.473738402  0.590128779  0.382323742  0.549450576  0.68875742  1.032805443  0.811359048  1.160123944  1.183823586  0.680570841  0.373300374  0.424175829  0.470472425  0.556117237  0.518672168
2290_at  Found  0.071509652  0.147976875  0.066969357  0.071991004  0.0976431  0.072984748  0.058504872  0.006269593  0.00968523  0.025784753  0.110730596  0.156345174  0.183696911  0.075000003  0.074492097  0.039954338  0.100334451  0.095918365  0.140545994  0.006479482  0.033142857  0.006179197  0.12231759  0.109235354  0.140415147  0.05325444  0.139140278  0.060851932  0.079545453  0.017857144  0.071350165  0.084054388  0.15384616  0.113188975  0.006066734  0.082987547
9796_at  SNR55  0.255391598  0.27052021  0.333711684  0.230596185  0.277216643  0.339869291  0.407367259  0.398119122  0.403147697  0.53699553  0.344748884  0.410152286  0.221584395  0.328409106  0.241534978  0.332191795  0.470457077  0.378571391  0.368048519  0.398488134  0.753142893  0.341915548  0.429184556  0.249255225  0.240537256  0.375147939  0.351809978  0.289046675  0.334710747  0.510504186  0.266739845  0.280593336  0.658241808  0.295275599  0.327603638  0.32780081
11319_at  YAL003W  17.94892311  6.771098137  13.16231537  21.14173317  20.04489517  24.64161301  26.23835182  28.28004074  38.48184204  24.7556057  21.39041138  16.27208138  16.19632721  6.702272892  7.951467037  12.23173523  31.27647781  22.58571243  22.66026306  30.79265594  44.48571396  21.41297531  21.56115913  16.45680237  17.58485985  7.190532207  13.1549778  14.05273914  20.23760223  20.49054718  23.77387619  27.8257103  32.0  16.60826874  19.54195976  12.74584961
7559_at  non-annotated  0.178206578  0.097109817  0.112372302  0.140607432  0.17845118  0.15795207  0.097508118  0.105538145  0.210653752  0.152466387  0.172374442  0.083248727  0.174512058  0.098863639  0.123024821  0.154109597  0.160535112  0.088775508  0.132457018  0.125269979  0.180571422  0.098867148  0.125536472  0.080436945  0.191697195  0.166863918  0.183257937  0.066937119  0.0857438  0.107142858  0.135016471  0.139678612  0.072527476  0.086614177  0.113245696  0.104771785
7183_at  YBR182C  0.423382521  0.306358367  0.757094204  0.581552327  0.617284  0.454248369  0.576381326  0.778474391  1.541162252  0.406950682  0.495433807  0.528934002  0.523536205  0.290909111  0.636568844  0.547945201  0.489409149  0.48775509  0.513650119  1.184665203  0.532571435  0.652935147  0.641630888  0.531281054  0.545787573  0.269822478  0.673076928  0.330628812  0.458677679  0.467436999  0.410537899  1.469715595  0.572527468  0.573818862  0.524772465  0.615145206
3326_at  YFL063W  0.162315547  0.290173411  0.141884223  0.173228338  0.188552186  0.222222224  0.184182003  0.109717868  0.174334139  0.165919289  0.172374442  0.134010151  0.133180261  0.221590921  0.17607224  0.16780822  0.246376812  0.155102029  0.136501506  0.153347731  0.125714287  0.133882597  0.114806868  0.09930487  0.240537256  0.417751461  0.193438917  0.182555795  0.221074373  0.181722686  0.211855099  0.100123607  0.159340665  0.135826766  0.15166834  0.126556009
7443_at  YBL097W  0.131668568  0.033526011  0.12145289  0.097862765  0.035914704  0.054466233  0.122426867  0.163009405  0.119854718  0.079596415  0.208904102  0.05076142  0.211251438  0.140909091  0.145598188  0.17351599  0.16833891  0.121428564  0.11526794  0.238660917  0.083428569  0.14109166  0.12231759  0.147964254  0.191697195  0.146745563  0.085972853  0.085192695  0.03305785  0.068277314  0.053787049  0.135970324  0.116483524  0.032480314  0.119312435  0.157676339
7638_at  YPR107C  1.560726404  1.504046321  1.390465379  1.445444345  1.191919208  1.140522838  1.287107229  1.406478643  1.374092102  1.761210918  1.723744273  1.603045583  1.328358293  1.721590996  1.565462708  1.381278515  1.422519445  1.664285779  1.395348787  1.249459982  1.432000041  1.411946535  1.213519335  1.310824275  1.885225892  1.910059094  1.830316782  1.782961607  1.728305817  1.518907666  1.630076885  1.064276814  1.60659337  1.399606228  1.56016171  1.450207472
11096_at  YJL061W  0.506242871  0.482080936  0.673098743  0.362204731  0.424242437  0.497821361  0.421451777  0.652037621  1.134382606  0.5056054  0.663241982  0.540101528  0.420206666  0.511363626  0.786681652  0.684931517  0.793756962  0.647959173  0.471182972  0.975162029  1.314285755  0.695159614  0.584763944  0.959285021  0.567765594  0.389349133  0.75339365  0.503042579  0.513429761  0.546218514  0.498353481  1.901112437  0.539560437  0.619094491  0.80182004  0.570539355
9503_at  YMR148W  8.223609924  14.49132919  12.17480087  12.20359993  12.02581406  10.98910618  11.29685688  10.25914288  6.756658554  4.106502533  2.997717142  3.097461939  7.235362053  13.08181763  10.30361176  11.35958862  6.681159496  8.589796066  9.027299881  11.26025867  6.233142853  4.502574921  3.949570894  2.932472706  9.548230171  11.16213036  10.99660587  7.72413826  8.208677292  8.091386795  10.56311798  11.89740372  5.779121399  3.817913294  3.16380167  3.560165882
11128_at  YJL121C  10.03178215  10.93179131  9.085130692  8.449944496  9.670033455  8.916122437  8.930660248  8.318704605  10.3910408  5.936099052  7.577625751  7.137055874  9.893226624  9.143181801  6.749435425  6.703196526  5.459309101  7.282652855  6.178967953  7.357451439  11.86399937  8.579813957  9.566523552  7.562065601  9.156288147  7.291123867  7.394796848  6.15212965  6.369834423  6.705883026  8.47091198  10.65265656  8.547252655  8.05118084  9.77654171  8.702281952
3040_at  Found  0.337116927  0.269364148  0.254256517  0.413948268  0.567901254  0.350762546  0.425785452  0.429467082  0.194915265  0.308295965  0.181506842  0.166497454  0.521239996  0.354545474  0.260722339  0.349315077  0.470457077  0.155102029  0.437815934  0.251619875  0.36914283  0.201853752  0.318669528  0.233366445  0.420024455  0.319526643  0.272624433  0.277890474  0.400826424  0.407563031  0.287596077  0.280593336  0.2868132  0.199803144  0.259858429  0.178423241
7690_at  YPR070W  0.599318981  0.69826591  1.262202024  0.798650205  0.792368174  0.776688457  0.692307651  0.514106631  1.543583632  0.865470886  0.48173517  0.497461915  0.938002288  0.882954538  1.112866759  1.035388112  0.519509435  0.663265288  0.680485308  0.935205162  0.527999997  0.807415009  0.727467835  0.713009  0.474969506  0.430769265  0.802036226  0.70588237  0.681818187  0.698529422  0.614709139  1.15451169  0.71318686  0.872047246  0.751263916  0.730290413
6991_i_at  non-annotated  0.03859251  0.002312139  0.002270148  0.03824522  0.056116726  0.061002176  0.036836401  0.033437829  0.072639227  0.014573991  0.001141553  0.029441625  0.003444317  0.055681821  0.039503384  0.007990868  0.005574136  0.001020408  0.05763397  0.142548591  0.066285715  0.019567456  0.027896995  0.035749752  0.026862027  0.039053254  0.010180996  0.019269777  0.029958678  0.017857144  0.020856202  0.152039543  0.017582418  0.032480314  0.016177958  0.024896266
5147_at  YGL142C  1.037457466  0.883237004  1.147559524  1.246344209  1.471380591  1.12200439  1.125677109  0.669801474  0.559322059  1.100896835  1.001141548  0.906598985  1.030998945  1.029545426  0.766365707  1.388127923  0.920847237  1.427550912  0.672396302  0.704103649  1.067428589  1.044284225  0.935622275  0.62760675  0.864468932  1.6544379  0.75678736  1.331643105  1.219008207  1.340336204  1.355653167  0.648949265  1.20219779  1.021653533  0.896865427  0.877593279
8002_at  YPL248C  0.778660595  1.038150311  1.222474456  1.093363285  1.0  1.106753826  1.028169036  0.902821362  0.455205798  0.819506764  0.855022848  0.711675107  1.122847438  0.94204551  1.004514694  1.34132421  0.853957653  0.895918369  0.921132386  0.58207345  0.793142855  0.982492268  0.945278943  0.920556068  1.168498158  1.081656814  1.279411793  0.841785014  0.959710717  0.741596639  1.043907762  0.326328784  0.963736236  0.76968503  0.712841213  0.553941905
10735_at  YKL138C  7.861520767  4.24508667  3.061294079  2.092238426  1.827160597  1.021786571  1.635969639  1.574712634  1.372881413  4.386771202  7.160958767  6.009137154  8.184845924  4.359091282  2.402934313  1.860730648  2.181716919  1.811224461  1.293225408  1.313174963  3.960000038  5.396498203  6.025750637  6.039721966  8.07448101  5.493491173  2.485294104  1.574036598  1.580578446  1.711134434  1.859495044  1.343634009  4.335165024  5.807086468  6.558138847  6.708506107
2428_at  Found  0.005675369  0.008092485  0.005675369  0.003374578  0.008978676  0.004357298  0.006500542  0.006269593  0.004842615  0.005605381  0.003424658  0.008121828  0.012629163  0.007954545  0.007900677  0.006849315  0.004459309  0.005102041  0.007077856  0.004319654  0.020571427  0.039134912  0.012875537  0.003972195  0.008547009  0.01183432  0.05882353  0.02535497  0.02376033  0.003151261  0.004390779  0.013597033  0.012087912  0.006889764  0.032355916  0.003112033
9731_at  YML068W  1.107831955  0.957225442  0.911464274  1.226096749  1.401795864  1.240740776  1.19934988  1.236154675  0.642857134  0.881165922  1.334474921  1.344162345  0.884041369  1.060227394  0.918735921  1.386986375  0.867335618  1.263265252  1.051567197  0.889848828  1.005714297  1.227600336  1.343347549  1.073485613  0.996336997  0.89467454  1.210407257  1.309330702  1.225206614  1.228991628  1.42041707  0.84548825  1.003296733  1.159448862  1.221435785  0.857883751
4108_at  YIL016W  1.761634469  1.127167583  1.103291631  1.22497189  1.254770041  1.026143789  1.104008675  1.42110765  1.530266404  1.94058311  2.189497709  1.997969508  1.144661307  0.949999988  1.409706593  1.276255727  1.305462599  1.504081488  1.134479165  1.669546485  0.719999969  1.111225486  1.536480665  1.326713085  2.126984119  1.765680432  0.900452495  1.480730295  1.379132152  1.363445401  1.406147242  2.326328754  1.237362623  1.438976288  1.640040278  1.821576715
5442_at  non-annotated  0.085130535  0.071676299  0.079455167  0.033745781  0.034792367  0.059912853  0.137594789  0.221525609  0.037530266  0.039237671  0.038812786  0.014213198  0.049368545  0.022727273  0.093679458  0.119863018  0.211817175  0.090816319  0.191102117  0.033477321  0.031999998  0.019567456  0.020386266  0.021847071  0.030525031  0.254437864  0.303167433  0.117647067  0.048553716  0.095588244  0.10537871  0.017305315  0.025274726  0.046259839  0.016177958  0.022821575
6578_at  YDL108W  1.119182706  1.233525991  1.26787734  1.109111309  1.344556808  1.154684067  0.957746446  1.41065836  2.073849916  1.183856487  1.202054858  1.274111629  1.001148105  1.006818175  0.910835147  1.134703279  1.100334406  1.42040813  1.245702624  1.593952537  0.931428552  1.354273915  1.357296109  1.65640521  0.969475031  0.879289985  1.082579136  1.22008121  1.100206614  1.203781486  1.461031914  2.111248493  1.173626423  1.193897605  1.235591412  1.291493654
5973_at  YDR504C  7.108966827  10.02543354  10.09194088  11.15635586  9.78787899  9.169934273  8.163596153  7.415883064  4.26634407  5.515695572  6.946347237  6.379695415  9.432836533  9.960227966  11.22234726  10.26027393  6.333333015  9.491836548  7.93124342  4.050755978  5.005714417  4.704428196  5.094420433  4.726911545  8.527472496  10.58816624  10.432127  9.765720367  9.415288925  9.122899055  6.535675526  2.718170404  7.76813221  5.029527664  5.69666338  6.735476494
7543_at  YPR191W  21.4744606  25.76531601  20.15891075  21.55905533  17.83501816  14.81263638  15.51354218  10.89864159  6.532687664  26.04820824  15.35159874  20.86497307  30.02640915  27.5  23.4627533  16.18493271  10.3132658  12.34693813  10.74620819  6.312095165  37.89599991  21.70030975  27.92060089  26.55809212  24.24297905  16.8627224  18.864254  12.41785049  11.32437897  11.25420189  12.13391972  8.883807182  29.70769119  20.87204742  21.52375984  23.88589096
3716_f_at  TH(GUG)M  0.200908065  0.217341021  0.207718492  0.247469068  0.262626261  0.183006525  0.273022741  0.293625921  0.819612563  0.597533643  0.507990897  0.586802006  0.259471893  0.243181825  0.331828445  0.100456625  0.28093648  0.255102038  0.276036382  0.795896292  0.285714269  0.220391333  0.377682418  0.239324734  0.507936478  0.640236676  0.26018101  0.303245455  0.341942132  0.494747907  0.378704727  1.423980117  0.535164833  0.32874018  0.362992913  0.456431508
9829_at  non-annotated  0.199772984  1.413872838  0.955732107  0.923509538  1.371492743  0.822440088  0.401950121  0.261233032  0.210653752  0.152466387  0.180365309  0.248730958  0.152698055  1.454545498  0.617381513  0.773972631  0.687848389  0.653061211  0.489383221  0.138228938  0.26057142  0.099897012  0.233905569  0.238331676  0.098901108  1.938461542  1.090497732  0.941176534  0.891528964  0.493697494  0.334796935  0.077873915  0.169230774  0.132874012  0.185035378  0.280082971
6241_at  YDR230W  0.304199755  0.282080919  0.335981846  0.254218221  0.316498339  0.20806101  0.201516792  0.244514108  0.280871689  0.181614369  0.132420093  0.131979689  0.239954084  0.395454556  0.321670413  0.288812786  0.305462658  0.174489796  0.224469155  0.132829368  0.257142842  0.181256443  0.163090125  0.211519361  0.141636148  0.203550309  0.257918537  0.213995963  0.195247933  0.251050413  0.239297479  0.138442516  0.178021997  0.173228353  0.113245696  0.150414929
9975_at  YLR351C  8.685585022  5.678612709  5.103291988  6.026996613  5.820426464  4.876906395  5.10184145  5.753396034  4.817191124  7.591928959  7.969177723  6.39695406  7.591274738  5.931818485  5.194130898  5.891552448  5.816053867  4.002040863  4.533872128  4.962203026  5.400000095  7.466529369  6.754292011  7.689175606  8.366300583  5.849704266  5.779411793  4.996957779  4.951446056  4.918067455  4.785949707  6.5673666  6.024176121  6.9468503  6.674417973  6.590248585
4541_at  YHL021C  7.653802395  9.941040993  5.606129169  3.929133892  3.160494089  2.681917191  1.807150602  1.616509914  0.687651336  5.985426426  5.355022907  3.054822206  6.107922077  7.993182182  5.788938999  4.010273933  2.985507011  3.132652998  2.456016064  0.503239751  3.185142994  4.412976265  2.995708227  1.677259207  8.899878502  13.35147858  3.377828121  5.207911015  3.302685976  2.57247901  2.450054884  0.525339901  5.384615421  4.119094372  2.889787436  3.961617947
10649_at  YKL090W  0.419977307  0.450867057  0.256526679  0.38245219  0.446689129  0.404139429  0.309859157  0.280041784  0.784503698  0.234304935  0.447488606  0.350253791  0.469575256  0.387499988  0.180586904  0.469178081  0.501672268  0.330612242  0.229524776  0.244060472  0.275428563  0.270854771  0.216738209  0.330685198  0.341880351  0.439053237  0.328054309  0.321501046  0.333677679  0.477941185  0.279912204  0.228677362  0.492307693  0.303149611  0.311425656  0.380705386
6876_at  YCL002C  1.550510883  0.868208051  1.413166881  1.202474713  0.7295174  1.516339779  1.687973976  2.331243515  3.725181818  1.94058311  1.658675909  1.943147063  0.989667058  0.804545522  0.944695234  1.228310466  1.1817168  1.455102086  1.874620676  2.096112251  1.590857148  1.009268761  1.186695218  1.722939491  1.352869391  1.44852078  1.429864287  2.160243511  2.115702391  2.533613443  1.68057096  2.526575804  0.775824189  0.887795269  1.850353837  1.476140976
7086_at  YBR268W  12.50624371  5.556069374  3.074914932  2.344207048  1.916947365  2.046840906  2.281690121  2.621734619  3.784503698  12.46973228  14.07191753  13.67512703  11.31802559  5.363636494  2.972911835  3.055936337  3.541806221  2.46938777  1.969666243  2.794816256  5.761142731  10.10813618  11.58047295  12.17775631  16.2002449  6.092307568  3.203620195  2.43610549  3.100206614  3.20168066  2.351262331  3.113720417  6.320879459  9.990157127  10.07684422  11.70954323
7615_at  YPR129W  3.290578842  5.194219589  3.60953474  4.228346348  3.903479338  3.718954086  2.211267471  2.160919666  3.733656168  3.245515823  1.561643958  1.543147206  3.907003641  4.709091187  4.417607307  3.979452133  2.783723593  3.15204072  2.926187754  2.313174963  3.597714186  3.14624095  2.707081556  2.567030907  2.599511623  4.081656933  3.803167582  3.011156321  2.951446295  2.88655448  2.22612524  3.590852737  2.781318903  2.94783473  2.374115229  1.928423047
5162_at  YGL173C  10.18274689  8.77803421  7.777525902  10.07874012  9.338945389  8.672113419  9.560130119  7.886102676  6.237288475  8.960762978  11.26255703  8.147208214  10.72675133  9.65795517  11.9571104  10.59931564  9.508361816  10.15408134  8.328614235  6.981641293  8.324571609  8.853758812  9.777896881  6.766633987  8.719169617  11.82248497  8.360859871  8.205882072  8.865702629  8.337184906  9.924259186  6.807168961  8.978022575  7.445866108  7.817997932  8.172198296
3943_i_at  YFL031W  30.22928429  18.59190559  13.23382568  14.73678303  8.732884407  15.63180828  18.03033447  16.66353226  19.95883751  30.48654747  33.03538895  18.62944031  23.82548904  9.768181801  16.87246132  19.04566193  20.02006721  14.1622448  16.59453773  14.81533527  12.20457172  19.37487221  18.85193062  7.99404192  33.47008514  29.15147972  7.7228508  13.13793182  12.5754137  13.74159622  17.66410637  9.334980965  19.05494499  16.32873917  18.33063698  19.12759209
5817_at  non-annotated  0.251986384  0.339884371  0.458569825  0.246344209  0.273849607  0.370370358  0.289274096  0.235109717  0.552058101  0.245515704  0.205479458  0.197969541  0.227324918  0.275000006  0.357787818  0.296803653  0.257525086  0.183673471  0.219413549  0.22138229  0.371428579  0.086508751  0.258583695  0.170804381  0.233211249  0.41301778  0.373303175  0.187626779  0.25929752  0.247899175  0.248079047  0.206427693  0.20769231  0.143700793  0.101112232  0.19502072
10097_at  YLR249W  35.21680069  11.35606861  18.47332573  23.06861687  25.68911362  24.91394424  32.93174362  38.73040771  76.51937103  44.65807343  39.95548248  39.78781891  39.82548904  13.93636417  14.67494297  22.71232986  20.347826  19.34897804  30.86349678  55.32937241  42.93257141  34.64778519  40.04935837  35.4240303  26.50427246  13.79881668  21.60972977  18.43306351  20.21384239  25.43487358  34.78814697  60.18170547  41.17472458  31.94980431  37.14964676  40.0943985
8524_at  YOR051C  0.609534621  0.611560702  0.836549342  0.86276716  0.858585894  0.793028355  1.104008675  1.669801474  7.845036507  1.149103165  1.087899566  1.115736008  0.623421371  0.551136374  0.944695234  1.136986256  1.102564096  1.044897914  1.094034314  5.725701809  1.892571449  0.93202883  1.026823997  1.100297928  0.653235674  0.734911263  1.072398305  0.840770841  0.895661116  0.996848762  1.353457808  9.317675591  1.214285731  0.880905509  0.931243598  0.790456355
3764_s_at  RDN37-1  12.4744606  18.48092461  10.81611824  11.06186771  11.52749729  5.16993475  5.131093979  6.884012699  9.26876545  19.59641266  22.03538895  13.26802063  16.13777351  17.62386513  13.01580048  9.255707741  10.28205109  8.918367386  11.29929161  6.443844795  12.65485764  15.98352146  15.33261776  17.35352516  27.43101501  24.0118351  10.44457054  14.77789116  10.32851219  9.489496231  12.22832108  10.50679779  18.14066124  21.15846443  16.98078728  19.83506012
7577_at  YPR179C  0.458569825  0.745664716  0.864926219  0.583802044  0.365881026  0.686274529  0.463705271  0.624869406  0.659806311  0.635650277  0.811643839  0.814213157  0.554535031  0.628409088  0.768622994  0.62785387  0.976588607  0.78061223  0.774519682  0.715982735  0.802285671  0.686920643  0.582617998  0.702085376  0.473748475  0.766863942  0.711538494  0.848884404  0.79648757  0.859243751  0.762897968  0.80964148  0.742857158  0.760826826  0.651162803  0.615145206
9133_at  YNL261W  0.692395031  1.049710989  0.805902362  0.544431984  0.661055028  0.980392158  0.744311988  1.107627988  1.538740993  0.676008999  0.730593622  1.056852698  0.631458104  0.606818199  0.571106076  0.694063962  0.622073591  1.019387722  0.709807813  1.400647879  0.766857088  1.225540638  0.980686724  0.623634577  0.688644707  1.124260426  1.016968369  1.040567994  1.154958725  0.85504204  0.711306334  1.676143408  0.964835227  1.274606347  1.242669344  1.135892034
8586_at  YOL021C  2.017026186  1.497109771  1.461975098  1.59730041  1.71156013  1.635076284  1.535211205  1.786833882  5.383777618  1.522421598  1.976027489  1.801015139  1.439724565  1.231818199  1.225733638  1.75570786  1.647714615  1.559183717  1.630940318  3.691144466  1.93485713  1.921730161  1.827253222  1.91161871  1.174603105  1.782248616  1.634615421  1.541582227  1.747933865  1.652310967  1.682766318  5.216316223  2.003296852  1.869094372  1.997977734  1.548755169
8159_at  non-annotated  0.653802514  0.627745628  0.926220179  0.880764961  1.200897932  1.272331238  1.210184097  0.949843287  0.475786924  0.613228738  0.855022848  1.042639494  0.491389215  0.973863602  1.053047419  1.06735158  1.965440392  1.815306067  1.403437734  0.559395254  0.617142856  0.723995924  0.505364776  0.587884843  0.717948735  1.027218938  1.516968489  1.809330702  2.761363506  3.098739624  1.652030826  0.525339901  0.486813188  0.752952754  0.901921034  0.592323601
8654_at  YOL089C  2.807037592  3.278612614  3.229285002  3.201349974  3.601571321  2.942265749  3.342361689  2.486938477  2.751816034  2.19618845  1.461187243  1.858883262  2.915040255  3.294318199  3.364559889  3.590182781  3.244147062  2.335714102  2.360970497  1.929805517  2.785142899  1.899073005  2.282188892  1.727904677  3.153846025  3.359763384  3.702488661  1.813387513  2.392561913  2.214285851  2.648737669  1.930778623  2.316483498  1.556102395  1.756319404  1.439833999
9859_at  YLR455W  1.38138473  1.709826469  1.602724195  1.52980876  1.214365959  1.041394353  1.172264218  1.32601881  2.592009783  1.141255736  2.697488785  2.068020344  1.570608616  1.64772737  1.633182764  1.401826501  1.460423589  1.319387794  0.905965567  2.649028063  1.089142919  1.735324383  2.407725334  1.664349675  1.528693557  1.671005845  1.621040821  1.172413826  1.150826454  1.227941275  1.290889144  2.974041939  1.30879128  1.807086706  2.231546879  1.939833879
7407_at  YBL045C  12.20658398  17.28092575  21.00567436  16.7041626  12.20202065  11.60566425  9.94907856  8.392894745  6.199757576  10.7612114  15.47488594  14.39289284  18.07921982  16.01704597  17.78329468  15.19863033  7.870679855  10.23265266  11.16986752  4.305615425  10.90171432  12.54479885  15.07725239  11.69612789  11.98534775  16.31952667  14.9728508  9.449290276  9.56508255  6.70168066  6.969264984  4.530283928  17.79560471  12.5620079  15.4529829  16.93360901
3688_f_at  TA(AGC)M2  0.33030647  0.536416173  0.715096474  0.518560171  0.414141446  0.455337673  0.484290332  0.225705341  0.467312336  0.386771321  0.320776254  0.32994923  0.243398413  0.302272737  0.409706533  0.369863033  0.584169447  0.348979592  0.374115258  0.336933047  0.249142841  0.167868167  0.35407725  0.330685198  0.537240565  0.807100594  0.443438947  0.432048678  0.321280986  0.35084036  0.456641048  0.510506749  0.378022015  0.244094476  0.211324558  0.279045612
5738_at  YEL008W  0.035187285  0.61618495  0.400681049  0.663667083  0.625140309  0.92592591  0.570964217  0.324973881  0.026634384  0.026905833  0.019406393  0.016243655  0.053960964  0.547727287  0.615124166  0.599315107  0.488294303  0.668367326  0.394337684  0.061555073  0.018285714  0.009268794  0.009656652  0.024826217  0.111111119  0.75739646  0.713800907  0.610547721  0.752066135  0.65336138  0.298573017  0.074165635  0.012087912  0.017716534  0.010111223  0.020746887
AFFX-YER022w3_at  --Control  0.643586874  0.915606856  0.888762832  1.080989838  0.931537628  1.0  0.85048753  0.920585155  0.995157361  0.877802789  0.886986256  1.018274069  0.707233071  0.964772761  0.997742653  0.977168977  1.162764788  1.034693837  0.965621769  0.970842361  0.746285737  0.991761088  0.615879834  1.009930491  0.599511564  1.228402376  1.056561112  1.225152254  1.176652908  1.065126061  0.936333776  0.935723007  0.898901165  1.020669222  0.94438827  0.68775934
11271_at  non-annotated  0.066969357  0.091329478  0.07718502  0.10798651  0.088664427  0.14705883  0.082340188  0.074190177  0.027845036  0.01233184  0.062785387  0.080203041  0.103329509  0.173863649  0.04288939  0.090182655  0.110367887  0.081632651  0.164812922  0.103671707  0.079999998  0.076210089  0.110515021  0.077457801  0.084249087  0.084023669  0.107466064  0.107505083  0.05681818  0.067226894  0.100987926  0.044499379  0.117582418  0.096456692  0.073811926  0.076763481
10699_at  YKL129C  1.506242871  1.991907477  2.249716282  2.232846022  2.32659936  1.836601377  1.993499398  0.90491116  0.284503639  1.271300554  0.754566193  1.062944055  2.041332006  2.329545498  1.612866759  1.382420063  1.405797124  1.675510168  1.780586481  1.234341264  1.921142936  1.254376888  1.151287556  1.089374423  1.334554434  2.371597528  2.004524946  2.083164215  1.654958606  1.80252111  1.665203094  0.891223669  1.373626351  1.160433054  1.10515666  1.227178335
6195_at  YDR275W  2.293984175  1.700578094  1.738932967  1.831271172  2.1122334  2.615468502  2.735644579  2.903866291  1.937046051  1.984305024  2.361872196  2.106598854  2.380023241  2.093181849  2.108352184  2.277397394  1.512820482  3.381632566  3.174923897  1.895248413  1.32457149  1.991760969  1.304720998  1.299900651  2.161172152  2.888757467  2.511312246  2.531440258  2.821280956  3.367647171  1.184412837  1.038318872  1.806593418  2.055118084  2.033366919  2.287344217
7324_at  YBR056W  1.380249739  2.689017296  3.556185961  3.074240685  2.308642149  2.860566616  2.345612049  2.303030252  0.519370496  0.748879015  1.205479503  0.833502531  1.334098816  2.280681849  2.741534948  2.740867615  2.620958805  2.916326284  2.833164692  1.059395194  0.433142871  0.992790937  0.755364835  0.661370397  1.007326007  2.55739665  3.366515875  3.628803253  2.992768764  3.42331934  2.434687376  0.793572247  0.913186848  1.090551257  0.738119304  1.302904487
10980_at  YJR051W  2.25879693  2.312138557  1.93757093  2.383577108  2.530864239  2.514161348  1.875406265  2.088819265  2.177966118  1.669282556  1.501141548  2.194923878  2.483352661  2.301136494  2.208803654  2.082191706  1.636566401  1.988775373  2.083923101  2.158747196  3.283428431  2.955715656  2.433476448  2.405163765  2.449328661  1.815384626  2.138009071  2.233265877  2.028925419  2.159663916  1.798024297  2.42768836  2.756044149  3.022637844  2.589484215  2.113070488
11308_s_at  YAR068W  1.006810427  1.447398782  1.037457466  0.694038272  0.78563416  0.847494602  0.957746446  1.052246571  1.307506084  0.921524704  1.434931517  0.67512691  0.919632614  1.024999976  1.015801311  1.113013744  1.018952131  1.208163261  0.996966541  1.163066864  2.777142763  1.152420163  1.29184556  1.168818235  1.054945111  1.434319496  0.858597338  0.872210979  0.926652849  0.840336144  1.28430295  1.688504338  1.627472639  0.93405515  0.844287097  0.838174284
9405_at  YMR223W  0.418842256  0.473988414  0.468785465  0.560180008  0.68350172  0.327886701  0.364030302  0.330198556  1.303874135  0.449551582  0.944063902  0.832487285  0.318025291  0.539772749  0.69187355  0.275114179  0.530657709  0.594897926  0.320525765  0.470842302  0.47885716  0.355303794  0.688841164  0.25223437  0.330891341  0.488757402  0.647058845  0.661257625  0.313016504  0.464285731  0.237102091  0.768850386  0.592307746  0.722440958  0.74620831  0.403526962
10032_at  YLR274W  0.936435878  1.253179193  1.657207727  1.600674987  1.722783446  1.318082809  1.499458194  1.889237285  3.651331902  2.424888134  1.400684953  1.249746203  0.904707313  1.531818271  1.790067792  1.778538942  1.317725778  1.345918298  1.505560994  2.221382141  3.665143013  1.767250299  1.421673775  1.351539254  1.284493327  1.660355091  2.073529482  1.523326635  1.407024741  1.241596699  1.709110856  2.683559895  3.104395628  1.65157485  1.353892684  0.99999994
10453_at  non-annotated  0.059023835  0.048554908  0.082860388  0.076490439  0.116722785  0.045751631  0.071505956  0.053291537  0.026634384  0.048206281  0.079908676  0.05888325  0.017221585  0.060227275  0.003386005  0.070776254  0.041248608  0.029591838  0.064711832  0.045356371  0.005714286  0.037075177  0.069742486  0.029791459  0.070818074  0.082840234  0.111990951  0.053752542  0.04235537  0.054621849  0.020856202  0.034610629  0.027472528  0.00984252  0.027300302  0.04460581
7688_at  YPR068C  0.249716237  0.375722528  0.377979577  0.285714298  0.227833897  0.261437893  0.240520045  0.243469179  0.319612592  0.337443978  0.394977152  0.523857832  0.376578659  0.284090906  0.39616251  0.357305944  0.243032321  0.367346942  0.337714851  0.296976238  0.28228572  0.409886688  0.429184556  0.258192658  0.352869362  0.2224852  0.334841639  0.332657218  0.28719008  0.289915979  0.319429219  0.280593336  0.390109897  0.43405509  0.515672386  0.474066377
2437_s_at  Found  4.581157684  2.726011515  3.149829865  2.219347715  1.240179658  2.166666508  1.58613205  2.829675913  4.759079933  4.417040348  4.192922115  4.828426361  7.986222744  2.503409147  1.176072121  2.106164455  1.073578596  1.602040768  1.787664294  8.156587601  13.63085651  6.963954449  9.065450668  9.043694496  6.611721516  1.602366805  1.170814514  1.583164454  1.271694183  1.511554599  1.735455632  11.74041939  9.189011574  8.047244072  9.137512207  7.625517845
9554_at  YMR069W  0.182746887  0.234682068  0.342792302  0.346456677  0.488215506  0.37799564  0.379198253  0.533960283  0.618644059  0.362107635  0.342465758  0.291370571  0.200918496  0.281818181  0.344243795  0.279680371  0.39464885  0.336734682  0.365015119  0.857451439  0.285714269  0.225540668  0.379828334  0.346574008  0.169719175  0.307692319  0.355203629  0.230223149  0.334710747  0.319327742  0.446761817  1.320148349  0.18571429  0.18110235  0.290192097  0.249999985
6464_at  YDR003W  3.086265564  5.271676064  5.110102177  4.417323112  5.166105747  5.143791199  4.884073257  3.850574732  1.469733715  2.023542643  1.753424764  1.690355301  3.667049408  4.902272701  4.674943447  5.341324329  2.923077106  4.005102158  3.655207157  1.823974013  3.431999922  1.973223448  2.143776894  2.415094376  2.825396776  4.950295925  4.2635746  3.514199018  3.870867729  3.949579954  4.279912472  1.896167994  2.306593418  1.941929102  1.622851253  1.850622177
11155_at  YJL139C  1.423382521  1.382658958  1.853575587  2.202474833  2.407407522  2.681917191  2.74756217  3.153604984  2.346246958  1.99439466  1.897260308  1.72893405  1.768082738  1.354545474  1.496613979  1.468036652  2.290969849  2.044897795  2.178968668  3.388768673  1.276571393  2.259526253  1.519313335  1.339622617  1.315018296  1.183431983  1.874434352  1.66328609  2.247933865  2.209033728  2.248079062  3.192830324  2.182417631  2.061023474  1.494438767  1.543568373
2338_at  Found  0.010215664  0.005780347  0.022701476  0.014623172  0.159371495  0.022875816  0.0184182  0.016718915  0.076271191  0.047085203  0.020547945  0.106598981  0.010332951  0.051136367  0.04176072  0.065068491  0.060200669  0.06530612  0.114256822  0.041036718  0.029714284  0.024716787  0.015021459  0.02085402  0.040293042  0.026035504  0.014705882  0.006085193  0.025826447  0.011554622  0.060373217  0.197775021  0.060439561  0.015748031  0.011122346  0.010373443
3510_s_at  YBLWDELTA8  1.906924009  0.978034616  1.144154429  1.347581625  1.273849607  1.467320204  1.462621808  1.560083628  2.127118587  1.979820848  2.190639257  1.828426361  1.464982867  0.867045522  1.553047419  1.256849289  1.724637628  1.983673334  1.666329622  1.509719253  0.50057143  1.420185328  1.711373329  1.12313807  2.212454319  1.89585793  1.065610886  2.355983973  1.563016534  2.324579954  2.365532398  2.588380575  1.768131852  1.826771736  2.089989662  2.088174105
10324_at  YLR028C  7.879682541  7.713294983  8.398410797  9.773903847  11.23344612  10.50653553  11.70314121  11.78474522  5.004842758  7.479821205  6.812785149  5.89035511  8.029851913  6.954545498  8.023702621  11.79680443  12.26086998  7.948979378  9.961577415  10.13822842  7.737142563  7.760041237  5.674892902  6.495531082  8.128205299  8.878107071  9.371041298  7.190669537  8.886363983  8.845588684  8.225028038  9.019777298  6.55274725  6.153543472  5.511627197  5.587136269
10352_at  YLL034C  0.514188409  0.28323698  0.693530083  0.867266595  0.524130225  1.125272393  1.132177591  2.229885101  9.428571701  0.753363252  1.025114179  1.056852698  0.650975943  0.354545474  0.393905193  0.939497769  1.052396894  1.026530623  1.222446918  5.118790627  1.790857077  0.788877428  1.165235996  1.520357609  0.324786335  0.208284035  0.694570184  0.659229219  1.017561913  1.164916039  0.973655343  8.300370216  0.685714304  0.745078683  1.415571213  1.160788298
10290_at  YLR038C  40.71282578  48.95029068  51.82065582  46.7772789  40.61616135  31.03050232  36.19068146  30.66771126  24.63196182  38.94506836  43.97488785  39.17258835  43.87026596  51.06364059  45.66817093  35.39155197  43.66889954  29.88061142  26.65116119  25.42548561  41.92799759  33.02265549  39.6008606  34.28798676  52.03174591  53.58580017  46.28620148  33.50405884  37.23863602  36.87919998  32.89791489  24.76019669  37.37802124  30.0118103  37.18806458  38.62240219
11289_at  YAR027W  0.973893344  1.366473913  1.071509719  1.421822309  1.854096532  1.457516313  0.947995603  0.730407536  0.319612592  0.430493325  0.449771702  0.811167538  0.871412218  1.780681849  1.398419857  0.973744333  0.896321118  1.247959137  1.022244573  0.485961109  1.184000015  1.045314074  0.566523612  0.535253227  1.227106214  1.007100582  1.406108618  1.604462504  1.419421434  1.482142925  0.914379895  0.420271933  0.859340668  1.209645629  0.797775507  0.876555979
5503_at  YER148w-a  0.451759368  0.212716758  0.220204309  0.276715428  0.352413028  0.205882356  0.274106145  0.335423201  0.654963672  0.54260093  0.376712322  0.332994908  0.419058591  0.219318181  0.311512411  0.226027399  0.392419189  0.260204077  0.307381183  0.370410353  0.329142839  0.384140044  0.421673805  0.324726939  0.424908429  0.086390533  0.257918537  0.183569998  0.168388411  0.159663871  0.309549958  0.558714449  0.310989022  0.45374015  0.280080885  0.220954329
5674_at  YER059W  0.553915977  0.619653165  1.84563005  1.948256493  1.503928185  1.666666627  1.222101808  0.882967651  0.503631949  0.699551642  1.046803594  1.225380659  0.907003522  1.511363626  0.92437923  1.940639257  1.015607595  1.531632662  1.505560994  1.1717062  0.532571435  0.795056581  0.989270329  0.779543221  1.200244308  1.362130165  0.725113094  1.942190766  2.648760319  1.747899175  2.266739845  0.558714449  0.889011025  1.011811018  1.011122346  1.121369243
5040_at  YGL022W  5.375709534  4.328323364  3.645857096  3.556805611  3.670033932  3.128540516  3.712892771  3.969696999  2.903147697  7.532511711  8.221461296  5.149238586  5.825488091  4.076136589  3.732505798  4.543379307  3.182831764  2.763265133  3.323559046  3.53563714  4.258285522  5.952626228  5.163090229  4.273088455  6.92429781  5.043787003  4.019230843  2.870182753  3.087809801  2.98424387  4.422612667  4.520395279  4.496703625  5.024606228  4.479271889  5.155601501
9062_at  YNL197C  0.967082858  1.304046273  1.254256487  0.997750282  0.82154882  0.802832186  0.614301145  0.75757575  0.682808757  0.676008999  1.007990956  1.120812178  1.095292807  1.33522737  1.073363423  1.002283216  0.587513924  0.759183645  0.809908926  0.961123109  0.926857114  0.958805323  1.274678111  1.319761634  1.124542117  1.128994107  1.083710432  0.896551788  0.74070245  0.644958019  0.74972564  1.053151965  1.105494499  0.995078743  1.308392167  1.051867127
6562_at  YDL080C  2.939841032  2.159537554  2.62883091  2.357705355  2.911335707  2.852941036  3.095341206  3.0417974  6.021791935  4.195067406  4.156393051  3.549238682  3.324914217  2.073863745  2.362302542  2.970319748  2.222965479  2.836734533  2.5318501  2.734341145  6.723428249  3.983521938  4.07296133  4.219463825  3.203907251  1.231952667  2.216063261  1.903651118  2.335743904  2.651260614  3.097695112  3.686032057  4.954945087  3.248031378  3.784630537  3.79979229
6009_at  YDR449C  0.197502837  0.141040459  0.349602729  0.317210376  0.378226727  0.40196079  0.564463675  1.082549691  5.364407063  0.975336373  0.791095912  1.041624308  0.293915063  0.1784091  0.290067732  0.348173529  0.462653279  0.576530576  0.639029324  3.271058321  0.662857115  0.797116399  1.026823997  1.279046774  0.462759495  0.334911227  0.471719474  0.652129889  0.470041305  0.65336138  0.47749728  4.980222225  0.816483557  0.895669281  1.070778489  1.030082941
8483_at  YOR055W  0.069239497  0.114450857  0.039727584  0.047244094  0.105499439  0.168845311  0.043336943  0.028213168  0.044794191  0.113228709  0.036529683  0.076142132  0.158438593  0.180681825  0.094808124  0.102739729  0.130434781  0.096938774  0.147623852  0.01511879  0.137142852  0.017507724  0.027896995  0.080436945  0.045177046  0.031952664  0.184389129  0.172413796  0.079545453  0.164915964  0.113062575  0.02595797  0.053846158  0.106299214  0.03437816  0.015560165
5764_at  YEL026W  4.33030653  3.593063354  6.573212147  5.10798645  5.210999012  5.694988728  6.693390846  10.76906967  30.15859795  8.44170475  6.397260666  8.052791595  4.260620117  3.4375  6.111738205  4.440639496  4.1571908  6.916326046  7.981799603  20.94168472  13.42057228  7.238929272  8.887338638  7.620656013  3.282051086  3.704142094  3.842760324  4.908722401  4.915288925  5.601890564  7.62458849  24.70210075  11.43296719  5.23622036  8.766429901  8.811203003
10811_at  non-annotated  0.424517602  0.917919099  0.811577737  0.570303738  1.0561167  0.571895421  0.357529789  0.3573668  0.347457647  0.306053817  0.260273963  0.337055832  0.561423719  0.777272761  0.278781056  0.552511454  1.027870655  0.525510192  0.692618787  0.154427648  0.511999965  0.219361469  0.183476403  0.270109236  0.302808285  0.346745551  0.424208164  0.527383387  0.535123944  0.415966392  0.298573017  0.174289241  0.291208804  0.299212605  0.182002008  0.26556015
10718_at  YKL155C  0.936435878  0.605780363  0.354143023  0.4904387  0.558922589  0.445533782  0.605633795  0.480668753  0.60895884  0.959641278  0.688356161  1.204060912  0.964408755  0.668181837  0.207674935  0.245433792  0.377926439  0.494897962  0.528816938  0.836933017  0.418285698  1.324407816  1.170600891  1.10724926  0.754578769  0.504141986  0.412895948  0.463488877  0.48140493  0.535714328  0.434687167  1.086526513  0.891208768  1.424212575  1.245702624  1.132779956
8143_at  YOR389W  1.309875131  2.190751314  1.57775259  1.412823439  1.367003441  1.457516313  1.131094217  1.16823411  1.503631949  0.441704065  0.352739722  0.472081214  2.206659079  2.376136541  1.648984194  1.296803713  1.943143845  1.427550912  1.291203141  2.163066864  0.308571428  0.438722938  0.452789694  0.631578922  1.908424973  1.680473447  1.742081523  1.685598373  1.283057809  1.446428537  1.18111968  2.789863825  0.428571433  0.553149641  0.517694652  0.494813263
4917_at  YGR081C  0.115777522  0.072832368  0.123723038  0.13723284  0.061728399  0.169934645  0.139761642  0.18913272  0.860774815  0.280269086  0.302511424  0.224365488  0.103329509  0.13636364  0.109480806  0.073059365  0.22519511  0.201020405  0.236602619  0.637149036  0.117714286  0.19464469  0.215665236  0.227408141  0.147741154  0.12071006  0.158371046  0.230223149  0.170454547  0.157563031  0.205268949  0.97527808  0.14395605  0.170275584  0.25682506  0.201244801
[truncated: 4,093,638 more chars]
